# Supplementary material for: Metabolomic Analysis of Carotenoids Biosynthesis by Sphingopyxis sp. USTB-05
Source: Molecules. 2024 Sep 6;29(17):4235. doi: 10.3390/molecules29174235 (PMC11397044; doi:10.3390/molecules29174235)
Supplement: Supplementary file 1 [file molecules-29-04235-s001.zip › Supplementary Table S1.xlsx]

## Sheet: Sheet1
Table S1. Retention time (Rt, min), proposed formula, molecular weight (Da), parent ion (Da), mass error (ppm), adduct ion of compounds identified in bacterial cells extracts with the use of UPLC-Q-TOF
Class I	No	Rt (min)	Compound	Formula	Molecular weight (Da)	Parent ion (Da)	Mass error (ppm)	Adduct	Treat-1d-1	Treat-1d-2	Treat-1d-3	Treat-1d-4	Treat-1d-5	Treat-1d-6	Treat-2d-1	Treat-2d-2	Treat-2d-3	Treat-2d-4	Treat-2d-5	Treat-2d-6
Amino acid and Its metabolites	1	0.0565	Cysteinyl Glycyl Cysteine	C8H15N3O4S2	281.05	150.026	3.49375	M+H-C5H8O4	2362.22	981.814	2935.65	2913.21	981.856	1431.56	1544.15	3055.13	1106.61	806.427	820.129	1005.61
Amino acid and Its metabolites	2	0.5088	Phe(4-Cl)-Phe(4-Cl)-OH	C23H18Cl2N2O6	488.054	487.046	2.75317	M-H	142749	70525.6	90900.2	39502	153595	70756.3	14554.9	64714.9	45459.4	29459.5	40626.1	16685.1
Amino acid and Its metabolites	3	0.5565	Tyr-Ser-Val-Glu	C22H32N4O9	496.217	517.204	2.15873	M-2H+Na	13669.3	12868.2	16132.7	23984.4	36100.4	25064.1	728.938	1921.53	25002	620.741	1171.18	813.373
Amino acid and Its metabolites	4	0.5591	Phe(4-Cl)-Abu-OH	C18H17ClN2O6	392.077	427.037	11.2852	M+Cl	116106	70014.6	97333.2	94402.5	156373	129775	29685.5	124196	110704	68863.7	90135.7	78289
Amino acid and Its metabolites	5	0.5642	Pro-Gly-Glu-Cys-Leu	C21H35N5O8S	517.221	474.195	7.02606	M-H-COCH2	3782.1	5174.16	2134.05	7454.19	12610.5	2119.71	7372.32	2078.36	361.475	1522.35	112.265	1437.55
Amino acid and Its metabolites	6	0.5794	Ala-His-Tyr-Glu	C23H30N6O8	518.212	539.198	0.988206	M-2H+Na	9881.76	10162.8	9018.32	26820.4	18355.1	15897.9	3604.31	909.959	1982.86	935.8	444.28	804.077
Amino acid and Its metabolites	7	0.587	Ile-Met	C11H22N2O3S	262.135	369.111	1.46883	M-H	577194	588760	609243	828461	866633	713447	243964	292811	322727	247678	211843	241742
Amino acid and Its metabolites	8	0.587	Asp-Asn-Met	C13H22N4O7S1	378.121	413.095	4.79975	M+Cl	5643.17	7016.01	4286.05	1136.12	7274.04	3966.04	1058.42	2518.67	4551.84	3649.43	4735	2241.35
Amino acid and Its metabolites	9	0.5899	4-Aminoisoxazolidin-3-One	C3H6N2O2	102.043	125.025	12.3188	M+Na	207467	159643	172113	143485	179756	142560	79769.9	133338	115243	106404	110938	99165.9
Amino acid and Its metabolites	10	0.6023	L-Lysine	C6H14N2O2	146.106	145.098	0.075	M-H	483438	561604	536026	645948	657721	600412	238646	217301	228766	217187	186603	203720
Amino acid and Its metabolites	11	0.6176	Gly-Val-Leu	C13H25N3O4	287.185	322.148	11.266	M+Cl	11860.4	13667.6	13394.1	13865.2	11979.1	7663.68	4821.63	2566.6	4046.94	2242.21	225.427	4393.08
Amino acid and Its metabolites	12	0.6214	5-Glutathionyl-Aminochrome Reduced	C18H24N4O8S	456.132	495.095	3.32228	M+K	6770.71	5577.08	5852.68	6096.36	6697.53	4800.51	892.121	1769.84	1179.51	591.821	1332.18	432.123
Amino acid and Its metabolites	13	0.6292	DL-Lysine	C6H14N2O2	146.106	187.064	11.3195	3M+2Na+2K-H	10251.5	8413.62	11630.2	9165.75	10742.3	8316.88	150.758	2400.18	1405.76	771.981	2816.64	1016.02
Amino acid and Its metabolites	14	0.6331	L-Lysine-L-Phenylalanine	C15H25N3O4	311.185	327.2	3.734	M-H+NH3	4910.59	3853.5	5758.57	4246.04	4202.2	3330.34	644.492	1669.05	1732.79	1232.56	17.299	1002.35
Amino acid and Its metabolites	15	0.6355	Coenzyme F420-1	C24H29N4O15P	644.137	617.113	8.85457	M+H-C2H4	10474.6	8554.87	7160.29	5675.67	11897.4	8783.22	287.244	2567.01	921.352	1354.82	1191.57	104.428
Amino acid and Its metabolites	16	0.6641	L-Threonine	C4H9NO3	119.058	118.051	0.363729	M-H	32002.8	48138.5	24597.7	38428.7	43507.6	35815.6	60720.4	42078.4	53542.4	51226.9	31858.7	52304.5
Amino acid and Its metabolites	17	0.6641	L-Glutamic Acid	C5H9NO4	147.053	146.046	1.03458	M-H	585525	647128	708189	578497	374855	407698	726419	321176	544991	378503	445224	537019
Amino acid and Its metabolites	18	0.6641	DL-O-Phosphoserine	C3H8NO6P	185.009	237.014	24.2482	M+Cl+NH3	82151.1	43798	62484.1	37741.3	70394.3	37643.3	92993.2	124112	114497	144976	123947	102268
Amino acid and Its metabolites	19	0.668	L-Asparaginyl-L-Asparagine	C8H14N4O5	246.096	355.083	14.8568	M+H	169084	97839.5	87616.9	13380.4	158815	57328.6	119471	91470.6	92826	92884	58655.4	57754.3
Amino acid and Its metabolites	20	0.6796	L-Alanyl-L-Alanine	C6H12N2O3	160.085	159.077	0.360981	M-H	95600.1	89018.4	81378.5	144496	195070	89818.2	57789.9	78548.1	76504.4	85831.1	61038.5	53361.6
Amino acid and Its metabolites	21	0.7145	DL-Arginine	C6H14N4O2	174.112	251.031	1.55	M-H+2K	674.612	872.675	108.11	2667.25	1706.36	252.39	8858.35	8067.71	12884.8	9916.21	9609.69	8938.89
Amino acid and Its metabolites	22	0.7303	Arginine	C6H14N4O2	174.112	175.119	1.26266	M+H	401495	408549	350769	321069	395394	324010	258351	318980	370516	288710	215679	311974
Amino acid and Its metabolites	23	0.7303	D-Glutamic Acid	C5H9NO4	147.053	214.006	1.15	M-2H+3Na	22679	26232.1	25686.9	15026.8	13757.9	15609.9	25120.2	16947.5	24031.2	15799.3	16447.7	20927.9
Amino acid and Its metabolites	24	0.7303	Asp-Pro-Asp	C13H19N3O8	345.117	368.109	4.46325	M+Na	5277.82	5117.43	7565.74	3705.16	2005.87	2078.29	7576.28	5342.58	4031.39	4408.06	2322.49	5494.35
Amino acid and Its metabolites	25	0.7348	Gly-Pro-Glu	C12H19N3O6	301.127	254.113	0.96375	M-H-HCOOH	6939.98	2594.37	1583.59	3418.72	9609.34	1875.14	10070.8	14194	10265.2	9293.17	9059.25	14632.9
Amino acid and Its metabolites	26	0.7438	N-Ethylene Glycol Neuraminic Acid	C11H19NO10	325.101	306.077	17.6666	M-H2O-H	1.14802e+06	1.24319e+06	691815	4.07508e+06	4.93233e+06	3.17872e+06	7.21362e+06	9.61413e+06	7.14756e+06	4.99231e+06	3.58032e+06	6.31802e+06
Amino acid and Its metabolites	27	0.7567	Pyroglutamic Acid	C5H7NO3	129.043	128.035	0.859169	M-H	409061	380823	402020	396994	448246	292764	330431	221540	260554	221240	268369	309332
Amino acid and Its metabolites	28	0.7567	3-Chloro-L-Tyrosine	C9H10ClNO3	215.035	214.036	21.8515	M-H	151556	203292	191555	222707	218296	209847	322878	96305	170898	278108	309647	284675
Amino acid and Its metabolites	29	0.7567	Glutamylvaline	C10H18N2O5	246.122	245.114	0.684468	M-H	919223	863822	859738	1.04587e+06	1.22796e+06	1.09302e+06	4.20152e+06	4.19624e+06	4.18006e+06	4.73984e+06	4.44894e+06	3.78209e+06
Amino acid and Its metabolites	30	0.7567	L-Aspartic Acid	C4H7NO4	133.037	170.046	14.1082	M+K-2H	52428.5	30359.6	62567.5	31734	52913.3	30946.2	100565	84955.5	62196.1	107649	91427.1	99366.5
Amino acid and Its metabolites	31	0.7567	Ser-Val-Asn-Glu	C17H29N5O9	447.197	492.182	22.5609	M+HCOO	2.23127e+06	3.23252e+06	3.07213e+06	863824	228067	765953	118098	6571.35	39608.9	7110.31	14548.7	72923.4
Amino acid and Its metabolites	32	0.7616	Pro-Val	C10H18N2O3	214.132	214.129	4.74651	M+	101353	130093	107512	131461	138818	134123	92296.7	121581	112435	112650	89339.9	118698
Amino acid and Its metabolites	33	0.7616	Ne,Ne,Ne-Trimethyllysine	C9H20N2O2	188.153	255.098	19.7426	M-2H+3Na	480564	528546	544780	287189	191113	273606	137573	38277.2	119347	21699.5	97242.1	156211
Amino acid and Its metabolites	34	0.772	N-Acetyglutamic Acid	C7H11NO5	189.064	188.057	0.894556	M-H	94265.2	89825	94625.4	130625	185238	122153	648524	696416	436472	774502	680213	679219
Amino acid and Its metabolites	35	0.777	L-Argininosuccinic Acid	C10H18N4O6	290.123	354.14	3.925	M+CH3CN+Na	2985.45	1293.88	2012.06	1234.83	2895.72	3450.51	3476.16	4584.74	6846.07	5340.31	5219.17	6739.2
Amino acid and Its metabolites	36	0.777	N-Acetyl-L-Ornithine	C7H14N2O3	174.1	221.113	1.225	M+HCOO+2H	8567.16	8458.62	7991.36	9937.98	10346.5	8629.85	1898.49	2190.98	10630.6	3502.09	12641.1	7647.05
Amino acid and Its metabolites	37	0.7924	L-Proline	C5H9NO2	115.063	116.07	1.3025	M+H	536998	540018	469314	400186	298683	289523	137517	131017	133265	116110	150595	138740
Amino acid and Its metabolites	38	0.7924	2-[(Pyrrolidinium-2-Ylcarbonyl)Amino]Propanoate	C8H14N2O3	186.1	187.108	0.0808215	M+H	425379	376586	420808	432791	406506	425974	3.07038e+06	1.90709e+06	2.16334e+06	2.44246e+06	2.31603e+06	2.38773e+06
Amino acid and Its metabolites	39	0.7924	Pro-Asp-Gln	C14H22N4O7	358.149	172.071	7.877	M+2H-CH4	2893.07	1114.18	1942.74	1220.04	1418.07	1477.41	1285.86	1061.86	948.144	982.767	924.571	1209.16
Amino acid and Its metabolites	40	0.8077	Asp-Ala-His-Asp	C17H24N6O9	456.161	457.169	1.72266	M+H	165476	54273.4	72895	152017	153039	86620.2	1.82254e+06	1.2944e+06	1.48396e+06	1.62073e+06	1.32224e+06	1.25386e+06
Amino acid and Its metabolites	41	0.8077	Asp-Lys-Tyr-Leu-Glu	C30H46N6O11	666.322	327.163	0.81552	M+2H-CH2	7810.56	11398.9	2132.28	8924.5	11387.6	5291.13	3312.77	3238.95	7423.29	1331.22	1774.82	1724.55
Amino acid and Its metabolites	42	0.8077	His-Trp-Trp	C28H29N7O4	527.228	382.173	1.7023	M+H-C6H10O4	302.464	580.383	748.391	27.3329	1573.02	189.992	517.075	628.826	1977.59	3993.14	4339.2	1173.69
Amino acid and Its metabolites	43	0.814	N2-(1-Carboxyethyl)-L-Arginine	C9H18N4O4	246.133	247.134	0.463408	M+H	71489.8	513431	96151.7	117628	490855	642903	1.45447e+06	152944	730230	523154	446679	136635
Amino acid and Its metabolites	44	0.8233	N2-Succinyl-L-Ornithine	C9H16N2O5	232.106	215.103	0.45	M+H-H2O	41564.1	37507.2	36566.7	65449.8	87609.3	48683	25303.2	34379	29976.5	39652.3	25503.5	29746.4
Amino acid and Its metabolites	45	0.8233	DL-O-Tyrosine	C9H11NO3	181.074	385.129	19.9436	2M+Na	339749	341025	350408	327999	266429	159689	792.492	218033	208545	107755	195052	4220.31
Amino acid and Its metabolites	46	0.8233	N-Acetyl-L-Arginine	C8H16N4O3	216.122	280.139	1.9	M+CH3CN+Na	85092.5	52362.3	74212.8	74108.8	86988.8	69566.5	42673.5	64367.9	52427.1	90435	86558.6	53329.7
Amino acid and Its metabolites	47	0.8233	(1S,4R,7S,10S,13S,16S)-10-(4-Methoxybenzyl)-4,7,9,13,15,29-Hexamethyl-2,5,8,11,14,30-Hexaoxo-22-Oxa-3,6,9,12,15,29-Hexaazatetracyclo[14.12.2.2~18,21~.1~23,27~]Tritriaconta-18,20,23(31),24,26,32-Hexaen-24-Yl Β-D-Glucopyranoside	C46H58N6O14	918.401	253.119	8.82073	M+3H-C6H10O5	10115.2	9210.83	8005.37	7505.72	11132.9	6465.36	10512.6	26351.8	9512.84	11489.6	21095.2	11789
Amino acid and Its metabolites	48	0.8233	Pro-Ser-Ser	C11H19N3O6	289.127	290.135	1.8926	M+H	842134	699361	699792	2.12489e+06	2.17357e+06	1.52204e+06	417598	451101	381395	513926	363571	365595
Amino acid and Its metabolites	49	0.8233	Phe-Thr-Pro-Thr-Glu	C27H39N5O10	593.27	577.248	2.20355	M+H-NH3	9832.56	3943.37	7768.62	10086.5	6984.96	2977.52	4782.41	5522.14	8973.36	3587.77	8244.26	4010.43
Amino acid and Its metabolites	50	0.8387	L-Valine	C5H11NO2	117.079	118.086	1.66737	M+H	286105	348910	336538	305404	211968	178717	349448	327465	371249	335536	329893	317362
Amino acid and Its metabolites	51	0.8387	Histamine	C5H9N3	111.08	158.092	1.29841	M+HCOO+2H	589936	415709	479128	462554	365604	361968	596310	580098	714373	831039	794544	626024
Amino acid and Its metabolites	52	0.8387	Gly-Pro-Gly	C9H15N3O4	229.106	230.113	12.5619	M+H	1.42212e+06	911822	1.12e+06	997878	1.31521e+06	843058	190593	2.91236e+06	1.78149e+06	1.97435e+06	2.38802e+06	1.92676e+06
Amino acid and Its metabolites	53	0.8387	Ac-Tyr-Val-Ala-Asp-Amc	C33H39N5O10	665.27	648.274	13.9901	M+H-H2O	26652.1	22963.4	18496.3	22856	17984.8	19077	3181.91	8910.85	1523.39	4562.59	209.585	288.408
Amino acid and Its metabolites	54	0.8387	L-Γ-Glutamyl-S-Allylthio-L-Cysteine	C11H18N2O5S2	322.066	323.071	4.283	M+H	1401.71	16245.6	23704.4	15870.6	7043.57	2295.17	26082.4	50843.6	32964.3	46874.5	26489	15814.5
Amino acid and Its metabolites	55	1.0042	DL-Glutamate	C5H9NO4	147.053	102.056	0.3945	M-H-CO2	2542.56	1593.76	2724.05	1577.92	1229.34	1343.32	4936.58	2035.29	4840.08	2636.27	2938.57	3393.63
Amino acid and Its metabolites	56	1.035	S-Glutathionyl-L-Cysteine	C13H22N4O8S2	426.088	425.079	3.54768	M-H	151502	82393.5	142185	130408	75598.1	79757.3	494667	95851.9	263314	80946.7	209793	275605
Amino acid and Its metabolites	57	1.0684	Glutathione (Reduced Form)	C10H17N3O6S	307.084	306.076	0.391249	M-H	253692	251224	143838	412248	842721	599024	1.17012e+06	1.33832e+06	1.14183e+06	818356	666923	1.05613e+06
Amino acid and Its metabolites	58	1.0832	Glycyl-Tyrosyl-Arginine	C17H26N6O5	394.197	379.17	8.67025	M-H-CH2	12143.1	6958.01	11087	10082.6	14777.8	11525.7	7315.05	20908.9	6720.38	17964.5	17465	16066.1
Amino acid and Its metabolites	59	1.0896	Glu-Lys-Asp	C15H26N4O8	390.175	374.155	2.34	M-H-CH3	24958	27072.1	27358.9	19694.9	14685	13104.5	12197.7	7583.3	4367.64	7065.19	5961.4	17108.9
Amino acid and Its metabolites	60	1.0972	L-Norleucine	C6H13NO2	131.095	168.047	8.175	M+K-2H	42652.1	47807.1	42945	51930.4	50228.6	53517.8	36088	42522.4	40551.7	21041.1	34859.3	42720.4
Amino acid and Its metabolites	61	1.0972	Tyr-Glu-Asp	C18H23N3O9	425.143	338.145	8.39827	M-H-C3H2O3	3172.12	5139.99	4859.3	3851.68	6178.66	3855.66	6080.98	13332.8	11152.6	8679.7	13055.2	10953.6
Amino acid and Its metabolites	62	1.0985	Glutathione	C10H17N3O6S	307.084	347.107	11.675	M-H+CH3CN	173012	204269	210850	123821	57938.6	107109	24191.2	13625.1	8695.45	12215	13977.2	18738.9
Amino acid and Its metabolites	63	1.1117	Valylproline	C10H18N2O3	214.132	291.048	1.68819	M-H+2K	83.4437	46.8463	103.939	1663.97	241.075	113.966	24092.8	31422.8	24304.6	32930.2	24835.8	20773.3
Amino acid and Its metabolites	64	1.1128	L-Isoleucine	C6H13NO2	131.095	130.088	1.7671	M-H	657908	595994	574422	758814	559082	426732	868948	849333	1.03578e+06	737147	785609	850778
Amino acid and Its metabolites	65	1.1269	1-Amino-Cyclobutanecarboxylic Acid	C5H9NO2	115.063	116.143	12.6078	M+H	20074.1	18186.6	19158	18679.3	21471.3	21375	19139.9	29203.9	26496.7	19418.3	30001.5	27592.7
Amino acid and Its metabolites	66	1.1278	N-Acetyl-L-Glutamic Acid	C7H11NO5	189.064	231.098	0.501036	M+CH3CN+H	8566.3	10205.5	10973.1	10789.5	16318.8	6851.07	123290	41132.9	42273.4	53732.3	46000.3	38500.3
Amino acid and Its metabolites	67	1.131	Met-Lys	C11H23N3O3S	277.146	420.107	10.5	M+Cl	11830.7	22593.8	15042.1	26807.3	24420.4	26994.4	18000.1	50094.5	17527.1	59135.7	18855.7	59293.4
Amino acid and Its metabolites	68	1.1425	Lysylcysteine	C9H19N3O3S	249.115	250.128	18.8155	M+H	60.3498	417.6	6099.01	5555.49	654.157	46.7631	75434.7	44615.7	46254.6	57346.8	50288	43495.3
Amino acid and Its metabolites	69	1.143	Raltitrexed	C21H22N4O6S	458.126	441.111	23.3242	M+H-H2O	3662.27	1278.3	2209.12	3156.01	2224.82	1875.57	2559.24	593.477	3142.82	587.648	1166.57	2126.68
Amino acid and Its metabolites	70	1.143	Glu-Gly-Thr	C11H19N3O7	305.122	306.13	1.05427	M+H	11163.9	10438	11370.4	14095.2	15377	12820.9	14644.9	18890.3	18153.4	21656.7	3817.89	15791.8
Amino acid and Its metabolites	71	1.1584	Asp-Val-Ser	C12H21N3O7	319.138	320.146	0.795457	M+H	89558.7	70407.3	72354.1	73168.7	63303.6	61180.4	72614.6	87327.1	75184.7	82574.1	89117.1	80831.4
Amino acid and Its metabolites	72	1.1584	His-Pro-Ser	C14H21N5O5	339.154	454.149	5.67225	M+H+CF3COOH	5714.96	9350.06	6881.26	12811.8	13559.9	14597.7	11492.4	17571.2	12242.1	18081.6	12202.5	12450.5
Amino acid and Its metabolites	73	1.166	Glycocyamine	C3H7N3O2	117.054	159.094	15.925	M+CH3CN+H	21325.4	13060.4	16210.4	15984	17684.1	12716	18346.9	26548.1	20774.1	22332.6	20144.2	16801.7
Amino acid and Its metabolites	74	1.1741	N6-Acetyl-L-Lysine	C8H16N2O3	188.116	235.119	24.8805	M+HCOO+2H	47764.1	38393.4	41370.2	46732.2	62294.8	42659.1	52015.1	71737.4	52566.2	64324.3	64505	58695.6
Amino acid and Its metabolites	75	1.1741	L-Tyrosine	C9H11NO3	181.074	182.081	0.110405	M+H	103479	123899	91623.3	119853	77535.8	79976.2	103702	103788	61418.7	87233.9	109580	92620.9
Amino acid and Its metabolites	76	1.1741	Oxiglutatione	C20H32N6O12S2	612.152	613.159	0.199909	M+H	268294	117532	116269	498863	456958	352408	1.32171e+06	1.57967e+06	1.21092e+06	1.68573e+06	1.30351e+06	987113
Amino acid and Its metabolites	77	1.1741	Val-Asp	C9H16N2O5	232.106	215.103	0.45	M+H-H2O	22980.9	18651.4	18391.9	29051.1	35127.5	21684.3	22731.4	27289.6	21549.2	29511.4	18034.9	15648.2
Amino acid and Its metabolites	78	1.1741	Ala-Val-Asn-Asp	C16H27N5O8	417.186	140.071	4.70536	M+3H	28774.4	19918.6	28434.6	26785.8	36659	10048.8	8632.58	9766.54	6373.58	29153.4	28177.1	11470.6
Amino acid and Its metabolites	79	1.1741	Asn-Glu-Tyr-Glu	C23H31N5O11	553.202	378.178	5.43566	M+H-C6H8O6	1883.79	2544.7	714.723	3517.08	1082.04	2491.69	3070.46	4742.6	2660.15	2456.99	4165.36	1116.62
Amino acid and Its metabolites	80	1.1817	Pro-Asp	C9H14N2O5	230.09	277.105	4.2	M+HCOO+2H	93850.3	120435	98344.6	75406	57002.7	60683.7	108363	82862.5	103348	158360	157015	89946.2
Amino acid and Its metabolites	81	1.1894	Pro-Ala-His	C14H21N5O4	323.159	324.166	0.922461	M+H	38945.9	33060.3	39395.9	35661	47710.5	35084.2	63446.8	95056.4	82711.2	92365	73825.5	80702.6
Amino acid and Its metabolites	82	1.1905	Glutamylproline	C10H16N2O5	244.106	284.125	1.08231	M-H+CH3CN	16722.6	18037.4	17556.4	7948.79	13271.7	10199.1	28939	32510.7	26885.1	28319.1	21147.5	25517.3
Amino acid and Its metabolites	83	1.2044	Histidylserine	C9H14N4O4	242.101	242.104	7.975	M+	1474.75	9096.67	11645.3	9846.5	25276.4	32919.8	77787.3	66851.7	67461.3	101647	92638.4	86513
Amino acid and Its metabolites	84	1.2138	Fmoc-L-Leucine	C21H23NO4	353.163	390.112	1.83517	M+K-2H	49879	20815.4	43056.2	12850.5	28450.8	16474.3	19749.1	19258.7	40850.4	11069.8	35851.2	12055.8
Amino acid and Its metabolites	85	1.2196	Asterina 330	C12H20N2O6	288.132	289.142	23.9432	M+H	22660.4	7613.51	14178.1	17481.8	12266.5	16355.3	409781	10314.5	327597	380737	313440	279704
Amino acid and Its metabolites	86	1.2246	β-Casomorphin (1-4),Bovine	C28H34N4O6	522.248	521.244	6.0603	M-H	2451.6	60.0314	852.898	326.397	2034.08	417.765	4144.9	8207.98	8854.2	9039.55	8249.13	8015.8
Amino acid and Its metabolites	87	1.2308	2-Amino-6-Ureidohexanoic Acid	C7H15N3O3	189.111	210.088	5.05058	M+Na-2H	178080	120951	149494	110258	197740	119361	344209	528644	417528	466750	314716	303441
Amino acid and Its metabolites	88	1.235	Gly-Arg-Gly-Glu-Ser-Pro	C23H39N9O10	601.282	560.266	8.29684	M+H-COCH2	3405.5	2539.66	3932.31	1560.28	541.763	542.741	305.129	207.456	310.114	113.849	407.248	354.101
Amino acid and Its metabolites	89	1.235	Lys-Ser	C9H19N3O4	233.138	302.135	7.13328	M+Na+HCOOH	113226	76137.2	84004.6	143904	109281	73648.8	101173	115053	113625	108462	141228	101779
Amino acid and Its metabolites	90	1.235	Val-Glu	C10H18N2O5	246.122	229.119	1.575	M+H-H2O	187983	127974	168241	161046	163447	113634	508385	405594	439553	465067	458616	366698
Amino acid and Its metabolites	91	1.235	DL-Leucine	C6H13NO2	131.095	132.102	0.275764	M+H	1.01909e+06	972589	935317	795122	652718	523152	745938	810999	898403	713840	694722	709295
Amino acid and Its metabolites	92	1.235	L-Tyrosyl-L-Serine	C12H16N2O5	268.106	269.111	6.97926	M+H	45622.5	49454	50074	43210.4	44775.6	40814.9	98304.8	91008.3	87537.5	95748.2	81053.4	74114.7
Amino acid and Its metabolites	93	1.2543	Ile-Gln-Ser-Glu	C19H33N5O9	475.228	418.167	2.4666	M-H-C4H8	11636.1	12343.5	10212.6	12277.2	14212.6	13846.2	9412.73	12724.5	16406.7	17160.1	17734	14767
Amino acid and Its metabolites	94	1.2658	S-(Methyl)Glutathione	C11H19N3O6S	321.099	322.106	1.79708	M+H	4891.04	683.265	3124.17	6700.55	6103.62	7061.43	43243.1	39828.6	36610.5	45663.3	37597	27256.4
Amino acid and Its metabolites	95	1.2841	γ-Glutamylcysteine	C8H14N2O5S	250.062	231.046	3.86883	M-H2O-H	145261	202266	145172	145005	102892	186159	80282.9	73276.8	71710.9	59211	73046.3	63636.9
Amino acid and Its metabolites	96	1.2841	Melphalan	C13H18Cl2N2O2	304.075	349.081	23.4621	M+HCOO	69220.1	86010.1	71912.6	58529.8	51529.5	89990.9	10425.3	9819.61	15544.1	8792.23	19531.1	14946
Amino acid and Its metabolites	97	1.2965	S-(5-Adenosy)-L-Homocysteine	C14H20N6O5S	384.122	385.13	0.008647	M+H	1.62503e+06	1.39343e+06	1.56234e+06	1.2464e+06	1.23823e+06	1.13005e+06	1.43701e+06	1.42833e+06	1.02234e+06	1.02635e+06	1.21727e+06	1.16368e+06
Amino acid and Its metabolites	98	1.2998	Prolylthreonine	C9H16N2O4	216.111	215.104	0.640834	M-H	61973	36519.3	50810.3	43689.7	62319.1	34712.2	143480	225477	167231	221376	191143	157530
Amino acid and Its metabolites	99	1.2998	Glyphosine	C4H11NO8P2	262.996	297.972	17.4816	M+Cl	4220.8	9026.82	5466.02	6079.08	5168.52	7586.73	2331.42	975.624	518.706	1792.79	1246.57	2086.63
Amino acid and Its metabolites	100	1.3114	Pro-Ile	C11H20N2O3	228.147	229.154	1.54209	M+H	41092.3	35030	35889.8	32706.3	38814.7	29818.3	59503.7	77145.3	63764.3	72304.3	63421.4	60617.8
Amino acid and Its metabolites	101	1.3117	Alanylglutaminylarginine	C14H27N7O5	373.207	116.07	4.08225	M+3H-C2H4	4772.24	4391.23	3893.28	3986.85	4715.04	9048.21	5711.57	7893.82	7777.95	9136.02	6626.99	6973.23
Amino acid and Its metabolites	102	1.3155	Boc-L-Alanine	C8H15NO4	189.1	188.093	0.27	M-H	16646.3	10137.9	17563.4	11895.9	16293.6	9959.9	64557.3	76846.5	61394	86669.2	103697	68547
Amino acid and Its metabolites	103	1.3271	Ala-Glu-Lys	C14H26N4O6	346.185	347.192	0.123215	M+H	17247.6	12027.4	15114.7	50204.6	29103.9	21529	35386.5	33561.7	36210.3	64015.4	39523.9	35087.7
Amino acid and Its metabolites	104	1.3425	L-Theanine	C7H14N2O3	174.1	243.098	7.044	M+Na+HCOOH	25546.1	23968.6	19409.1	28240.6	33643	19878	24003.9	31618.3	21253.6	63249.6	29036.8	22266.3
Amino acid and Its metabolites	105	1.3425	DL-Leucylglycine	C8H16N2O3	188.116	316.141	2.73125	3M+3Na-H	17490.6	11543.9	4282.36	10013.5	11342	9087.22	10964.7	18813.3	11895.4	17076.1	18938.1	16534.1
Amino acid and Its metabolites	106	1.3576	3-Isobutylhexahydropyrrolo[1,2-A]Pyrazine-1,4-Dione	C11H18N2O2	210.137	228.171	0.187058	M+NH4	33523.3	32218.3	31757.9	30196.3	36868.8	31114.8	43185.7	61698	51952.1	57707.8	40347.9	47265.5
Amino acid and Its metabolites	107	1.3579	Prolyl-Asparagine	C9H15N3O4	229.106	230.114	1.1	M+H	1.47204e+06	1.04304e+06	673998	1.03037e+06	1.17543e+06	744811	2.07124e+06	2.59866e+06	2.08586e+06	2.74852e+06	2.30225e+06	2.07577e+06
Amino acid and Its metabolites	108	1.358	Citrulline	C6H13N3O3	175.096	140.082	0.990948	M+H-2H2O	194375	219391	185232	120250	103050	118690	296390	200147	229795	216739	148502	266441
Amino acid and Its metabolites	109	1.3733	Ile-Gly	C8H16N2O3	188.116	189.123	0.475	M+H	6473.59	8306.81	9736.72	4653.52	4802.72	2525.75	2550.47	2981.01	2843.4	1693.25	807.824	2384.51
Amino acid and Its metabolites	110	1.3733	Gly-Ile	C8H16N2O3	188.116	211.108	5.775	M+Na	36621.5	19641.9	23377.7	19233	24651.3	15267.3	34937.7	47056	34845.9	49024.1	42847.1	37458
Amino acid and Its metabolites	111	1.3733	Asn-Thr-Thr	C12H22N4O7	334.149	335.16	9.61119	M+H	44501.2	34916.7	33570.8	38477.8	45181.8	38776.3	35366.1	56965.8	45804.1	32680.9	33662.9	41702
Amino acid and Its metabolites	112	1.3733	Met-Gly-Ile	C13H25N3O4S1	319.157	320.171	18.3417	M+H	22613.6	24957	16641.1	22897.8	26439.5	25197.3	10595.4	25402.3	24476.3	23655.6	20286.4	24453.1
Amino acid and Its metabolites	113	1.3822	Valylcysteine	C8H16N2O3S	220.088	219.077	8.32576	M-H	14372.6	12796.6	17907.5	11903.3	9739.85	9487.99	20094.8	26255.9	19270.2	19382	21102.8	15768.2
Amino acid and Its metabolites	114	1.3887	Trileucine	C18H35N3O4	357.263	396.224	1.892	M+K	25573	16930.8	21256.6	19211.3	27839.8	18032.2	3480.45	13389.9	7375.25	10916.4	10571.8	6573.75
Amino acid and Its metabolites	115	1.3889	Thr-Glu-Arg-Glu	C20H35N7O10	533.245	534.24	19.7305	M+H	52670.9	75234	75425.8	76574.6	85143.8	70347.9	55133.7	48707.8	47775.8	54866.8	21472.4	52229.3
Amino acid and Its metabolites	116	1.3945	N-Acetyl-DL-Methionine	C7H13NO3S	191.062	174.023	8.465	M-H-CH4	9215.31	15062.2	12865.5	12075	15430.8	9982.88	10349.9	13293.4	14918.7	10971.5	1882.41	15572.2
Amino acid and Its metabolites	117	1.4024	Asp-Val	C9H16N2O5	232.106	231.098	3.98364	M-H	6971.32	7679.68	5763.5	6851.36	9965.59	6968.36	23335.8	16853	19794.1	24744.6	20395.8	16983.1
Amino acid and Its metabolites	118	1.4119	Tyrosylglutaminyllysine	C20H31N5O6	437.227	438.235	0.992391	M+H	5764.36	4111.37	5463.35	5441.52	7483.15	4444.12	3235.59	9031.17	6181.41	6536.98	6926.9	6984.88
Amino acid and Its metabolites	119	1.4195	Dihydroxyphenylalanine	C9H11NO4	197.069	215.103	1.01715	M+NH4	41510.6	28734.6	35253.1	27067.8	37757.1	22772	34671.7	61912.5	45331.9	56976.9	52609.8	44584.9
Amino acid and Its metabolites	120	1.435	Valorphin	C44H60N8O12	892.433	893.422	20.2481	M+H	7691.41	11260	9171.12	5236.45	5000.79	4849.1	1091.02	2040.51	1603.98	1112.5	78.5051	1011.68
Amino acid and Its metabolites	121	1.4502	Proline Betaine	C7H13NO2	143.095	190.107	0.0335915	M+HCOO+2H	4143.01	1509.87	9623.32	1632.46	5742.11	1430.27	8306.95	19459.4	20647.4	18980	17267.2	14931.4
Amino acid and Its metabolites	122	1.4661	Asn-Glu-Thr-Asp-Leu	C23H38N6O12	590.255	591.262	1.30235	M+H	1523.13	1078.3	1080.86	296.228	276.758	95.7637	43135.8	25100.4	56970.8	38656	22901.5	27032.3
Amino acid and Its metabolites	123	1.481	Β-Alanine	C3H7NO2	89.0477	217.064	14.6	2M+K	3065.08	9152.47	7379.84	6908.04	12972.3	6098.72	6773.69	9769.03	7851.11	4594	4477.52	9749.73
Amino acid and Its metabolites	124	1.481	Pro-Asn	C9H15N3O4	229.106	212.103	0.240486	M+H-H2O	198059	75270.8	164926	154431	121584	123897	361174	649591	436768	433279	315606	441207
Amino acid and Its metabolites	125	1.4817	Histidylleucine	C12H20N4O3	268.154	251.15	0.175231	M+H-H2O	40102.8	29676.1	33086.7	33076.9	37622.7	28261.5	28625.2	38757.1	31022.9	39242.4	35392.4	31726.2
Amino acid and Its metabolites	126	1.5421	Ornithine	C5H12N2O2	132.09	199.108	15.035	M-2H+3Na	46351	29034.7	21653.7	32617.7	42089.9	25763.3	38746.9	107939	54476.1	62759	56855.9	45505.3
Amino acid and Its metabolites	127	1.5573	N-Acetyl-L-Alanine	C5H9NO3	131.058	176.037	18.9489	M-H+2Na	61104.5	78405.7	74517.8	57239.1	68545	41339.5	49698.5	31124.3	39599	30652.7	14653.5	57675.7
Amino acid and Its metabolites	128	1.5573	L-Homoserine	C4H9NO3	119.058	84.0438	2.0532	M+H-2H2O	1045.95	2081.04	1799.46	1821.62	2678.66	1429.41	2290.92	4140.53	2828.65	2762.58	806.652	2858.04
Amino acid and Its metabolites	129	1.5573	Ethionine	C6H13NO2S	163.067	164.081	5.7515	M+H	29404.6	28085.7	27931.2	42834.3	31237	26869.9	61302.4	73661.6	54393.8	88293.5	49910.5	66165.3
Amino acid and Its metabolites	130	1.5688	Phosphoserine	C3H8NO6P	185.009	221.965	18.7083	M+K-2H	7127.18	10662.7	10252.4	20477.3	11257.6	11351.2	8280.34	8364.02	7751.27	6396.88	6712.09	11883.7
Amino acid and Its metabolites	131	1.6113	Lys-Gln	C11H22N4O4	274.164	260.142	2.76325	M+H-CH3	3426.69	2412.84	2936.7	3096.06	2578.88	2187.61	2846.66	8926.71	3907.62	3604.85	2473.86	5497.75
Amino acid and Its metabolites	132	1.621	Αs-Amino-2-[[4S-Amino-4-Carboxybutyl]Amino]-4H-Imidazo[4,5-B]Pyridine-4-Hexanoic Acid	C17H26N6O4	378.202	377.191	4.67694	M-H	78848.1	67167.5	71224.5	71487.8	91705.8	69256.1	122034	137403	105467	140189	133090	121239
Amino acid and Its metabolites	133	1.6324	γ-Glutamylglutamate	C10H16N2O7	276.096	257.078	0.20238	M-H2O-H	146955	68042	136896	65288	80072.7	72822.9	100428	82847.6	46645.9	61438.7	66941.7	85376.2
Amino acid and Its metabolites	134	1.6655	D-Ornithine	C5H12N2O2	132.09	155.082	8.12553	M+Na	1.35135e+06	864087	1.0615e+06	932161	1.13632e+06	744529	953878	1.68238e+06	1.22599e+06	1.51661e+06	1.53419e+06	1.12629e+06
Amino acid and Its metabolites	135	1.7273	Acetylglycine	C4H7NO3	117.043	117.036	14.6907	M+	33421.4	35193.8	33066.3	35711	27800.6	32163.6	24731.3	24579.5	23792.7	25690.7	24953.6	29631.8
Amino acid and Its metabolites	136	1.7429	Prolyl-Glutamine	C10H17N3O4	243.122	226.118	1.275	M+H-H2O	9094.96	5873.76	6658.24	9293.11	2956.97	3134.42	12462.7	13951.4	13748	14693.2	18366	15703.9
Amino acid and Its metabolites	137	1.7751	S-(Formylmethyl)Glutathione	C12H19N3O7S	349.094	386.04	8.175	M+K-2H	12604.1	14892.6	16924.1	9521.14	5366.02	9143.9	3049.12	3089.39	2574.41	2409.67	5413	5267.73
Amino acid and Its metabolites	138	1.7764	Glutathioselenol	C10H16N3O6SSe	385.993	407.979	8.79956	M+Na-2H	2024.85	3645.09	3592.25	1854.01	895.889	2041.51	900.025	458.528	160.916	14.1312	536.035	889.84
Amino acid and Its metabolites	139	1.7826	N-Acetylmuramoyl-Ala	C14H24N2O9	364.148	347.145	2.04875	M+H-H2O	179380	117742	118425	28589.1	5178.49	29648.8	5173.58	837.269	4451.89	3584.41	2729.92	3577.04
Amino acid and Its metabolites	140	1.7906	Glutamylcysteine	C8H14N2O5S	250.062	302.066	20.0753	M+Cl+NH3	1.36936e+06	1.52867e+06	1.69292e+06	1.13779e+06	944578	1.21826e+06	759309	422756	132222	392278	932296	1.19441e+06
Amino acid and Its metabolites	141	1.8052	Phe-Arg-Gly	C17H26N6O4	378.202	379.207	4.94279	M+H	161173	135873	135272	127041	147149	115740	179218	174668	158290	187078	177797	177390
Amino acid and Its metabolites	142	1.8078	N-Acetylneuraminic Acid	C11H19NO9	309.106	354.105	3.60723	M+HCOO	25120	14513.9	21249.9	19621.6	24292.4	15643.2	37799.3	63365.3	40315.4	54857.4	50543.6	45415.5
Amino acid and Its metabolites	143	1.8217	Val-Ile-Pro-Lys-Ser	C25H46N6O7	542.343	272.179	0.372458	M+2H	876.004	1937.32	2557.34	795.09	3811.02	875.408	8462.71	8648.85	25054	10115.5	5644.24	6586.87
Amino acid and Its metabolites	144	1.8295	(D-Arg-2)-Kyotorphin	C15H23N5O4	337.175	338.182	0.852799	M+H	38139.1	8486.09	14501.4	12077	11920.9	9155.05	17506.8	30702.4	24448.7	26983.1	21568.4	52190
Amino acid and Its metabolites	145	1.8397	Phe-(4-Cl)-Asp-OH	C18H15ClN2O8	422.052	421.043	0.34301	M-H	25430.8	36368.4	29303.8	28138.6	22387.2	19789.2	17190.4	12605	16105.3	13417.7	14067	13329.4
Amino acid and Its metabolites	146	1.842	D-Phenylalanine	C9H11NO2	165.079	164.072	0.695907	M-H	2.30178e+06	2.32858e+06	2.31756e+06	2.09692e+06	1.95444e+06	1.76468e+06	2.40627e+06	2.41755e+06	2.64331e+06	2.32969e+06	2.26396e+06	2.32366e+06
Amino acid and Its metabolites	147	1.842	S-(2,2-Dichloro-1-Hydroxy)Ethyl Glutathione	C12H19Cl2N3O7S	419.032	478.048	1.9651	M+CH3COO	16975.8	16040.8	14532.9	17482.1	14667.3	13400.4	15319	11376	16388	12227	13503.2	12146.6
Amino acid and Its metabolites	148	1.852	N-Glycyl-L-Leucine	C8H16N2O3	188.116	189.123	0.725	M+H	9457.77	15272.1	14188.2	9645.42	9451.86	3284.43	10085.2	5507.26	4489.05	7131.55	4049.29	4353.6
Amino acid and Its metabolites	149	1.8554	Asn-His-Phe-Asp	C23H29N7O8	531.208	530.208	11.6372	M-H	32463.7	48066.7	62978.8	51704.8	83708.6	69493.2	63293.6	74972.6	67271.1	78459.6	40518.9	76910.3
Amino acid and Its metabolites	150	1.8678	Gly-Pro-Leu	C13H23N3O4	285.169	286.183	11.1167	M+H	11153.9	10426.5	11231.5	10322.9	12534.9	10725.9	21258.8	24204.2	26086.5	22249.4	15667	18395.1
Amino acid and Its metabolites	151	1.8835	Pro-Asn-Gln-Met-Ser	C22H37N7O9S	575.237	576.245	0.434279	M+H	12661.9	15675.7	15587	21268.7	10230.7	14532.7	14341.2	26679.4	11148.3	10726	11981.6	16149.9
Amino acid and Its metabolites	152	1.8866	Phe-Pro-Phe	C23H27N3O4	409.2	444.17	5.27006	M+Cl	13341.1	5293.94	6838.51	3733.32	5147.89	3834.37	16357.8	15967.6	9496.63	16001.9	41632.6	8703.85
Amino acid and Its metabolites	153	1.9024	Ser-Trp	C14H17N3O4	291.122	290.113	6.06106	M-H	25438.5	9904	21451.3	16970.9	23723.5	15453.7	33668.1	49404.6	42502.3	47344.6	37450.7	40832
Amino acid and Its metabolites	154	1.9076	Lys-Met-Met	C16H32N4O4S2	408.187	409.196	0.585496	M+H	23375.8	16681	13450.5	18446	29899.3	26805.4	20720.1	49417.4	39506.9	32569.3	22380.5	28773.1
Amino acid and Its metabolites	155	1.9184	Tyrme-Hophe-OH	C26H26N2O7	478.174	477.171	4.70041	M-H	139387	110235	114724	95298.7	95227.3	87635.3	84835.7	217852	158839	144185	115989	113078
Amino acid and Its metabolites	156	1.9293	Val-Pro-Arg	C16H30N6O4	370.233	186.122	2.134	M+2H	2413.99	1117.22	1177.13	548.09	2959.26	1101	1697.6	12253	6473.54	6670.94	1875.02	4043.56
Amino acid and Its metabolites	157	1.9443	Ile-Ser	C9H18N2O4	218.127	201.123	0.4	M+H-H2O	2821.56	897.767	802.32	1036.94	2948.94	786.19	3075.27	10169.5	9881.52	10689.6	5286.17	3181.65
Amino acid and Its metabolites	158	1.9505	Gln-Met	C10H19N3O4S	277.11	276.099	9.80897	M-H	19848.6	17329.7	22607.6	16492.9	21701.1	14527.6	43498	54589.2	45347.5	56606.5	46022.4	47386.4
Amino acid and Its metabolites	159	1.9592	Pro-Phe-Tyr	C23H27N3O5	425.195	494.198	10.4614	M+Na+HCOOH	152056	176814	222141	42886.2	7989.83	33661.1	7352.97	24667.8	629.184	222.004	17674.2	1991.13
Amino acid and Its metabolites	160	1.9667	Pro-Phe	C14H18N2O3	262.132	326.146	1.49591	M+CH3CN+Na	2756.41	2996.58	3550.64	4020.21	1345.18	5856.18	15224	23202.2	18693.4	22764	13536.1	8008.9
Amino acid and Its metabolites	161	1.9893	L-Phenylalanine	C9H11NO2	165.079	166.086	0.711825	M+H	1.53699e+06	1.54024e+06	1.41633e+06	1.27558e+06	1.14137e+06	1.02251e+06	1.36913e+06	1.46859e+06	1.60714e+06	1.45993e+06	1.33043e+06	1.33652e+06
Amino acid and Its metabolites	162	1.9986	Ser-His-Thr-Arg	C19H33N9O7	499.25	566.218	10.6052	M-H+NaCOOH	13283.2	12976.2	14274.9	16713.1	20552	23102.5	19213.5	25070.6	31992.6	30551.9	19142.9	24420.7
Amino acid and Its metabolites	163	2.0047	Thr-Glu-Asp-Pro-Ala	C21H33N5O11	531.218	532.225	5.1785	M+H	55119.6	126615	120691	65213.9	98769.5	69782.5	78344	76882.2	119577	85377.1	75331.9	70477.6
Amino acid and Its metabolites	164	2.0047	Pro-Ala-Gly	C10H17N3O4	243.122	244.129	0.941292	M+H	14777.4	7289.73	9738.21	10082.6	9066.43	7444.91	26789.6	34831.3	39394.5	41083.8	34542.2	23510.7
Amino acid and Its metabolites	165	2.0146	Isobutyrylglycine	C6H11NO3	145.074	289.14	0.989033	2M-H	36454.5	26088	32766.8	30051.5	68570.4	24475.9	82586.4	202585	149632	122411	110501	94292
Amino acid and Its metabolites	166	2.0146	Asn-Ser	C7H13N3O5	219.085	219.078	20.8355	M-	68290.3	61134.6	69907.1	62470.9	69524.5	49483.8	78038.3	105659	87631.1	104759	97438.3	88427
Amino acid and Its metabolites	167	2.02	N-Acetyl-L-Tyrosine	C11H13NO4	223.084	265.119	2.47679	M+CH3CN+H	25742.7	20987.5	30175.5	48724.2	30217.7	23971.3	55468.2	75920.3	44786.2	69699.2	44328.1	63593.6
Amino acid and Its metabolites	168	2.02	His-Gly-Ile	C14H23N5O4	325.175	326.182	0.759818	M+H	152912	78097.2	137354	78234.3	89018.7	66145.4	111149	184576	144094	158914	145110	137167
Amino acid and Its metabolites	169	2.0306	L-Alanyl-L-Methionine	C8H16N2O3S	220.088	695.263	0.408	3M+Cl	4826.5	4194.66	2298.64	4767.85	5439.36	3038.71	7742.73	8433.7	14022.7	6830.13	11601.6	6831.51
Amino acid and Its metabolites	170	2.0329	Asn-Gly	C6H11N3O4	189.075	226.119	1.30569	M+K-2H	9711.13	6781.83	9639.67	7631.34	12963.3	7698.94	18320	26754.3	20708.9	25514.5	21205.3	23004.6
Amino acid and Its metabolites	171	2.0353	Met-Tyr-Tyr	C23H29N3O6S1	475.178	476.183	2.95502	M+H	187887	191801	278685	59917.3	5342.84	55798.6	32498.6	55452.1	14208.4	88231.9	40465.6	47033
Amino acid and Its metabolites	172	2.0518	Tyr-Ala	C12H16N2O4	252.111	270.145	0.025	M+NH4	5707.93	6693.75	2957.68	6494.97	20843.9	6985.8	8504.28	14527.9	11848.2	8230.9	3806.56	13182.9
Amino acid and Its metabolites	173	2.0627	Trp-Ala	C14H17N3O3	275.127	396.126	15.0008	M-H	1.27877e+06	1.11858e+06	1.99914e+06	342038	137195	235823	366757	134738	336491	141178	229673	288211
Amino acid and Its metabolites	174	2.0664	Tilarginine	C7H16N4O2	188.127	211.108	22.4276	M+Na	148572	101677	113214	109574	133710	91601.5	115113	184198	153626	168853	184542	131899
Amino acid and Its metabolites	175	2.0664	Pro-Tyr-Thr	C18H25N3O6	379.174	380.186	7.23847	M+H	59470.7	57253.3	64405.4	40282.7	46303.7	38566.5	43986.5	51492.4	40809.8	44069.1	40824.8	55319.3
Amino acid and Its metabolites	176	2.0705	Leucine	C10H20N2O4	232.142	233.149	0.488197	M+H	21827	18586.4	20177.5	20188	16967.7	14318	4849.07	3842.69	3177.99	4423.08	1123.71	639.737
Amino acid and Its metabolites	177	2.082	N-(1-Deoxy-1-Fructosyl) Phenylalanine	C15H21NO7	327.132	350.123	7.99475	M+Na	8684.97	5704.63	7475.71	5768.57	8110.56	4816.52	7135.61	7262.22	8900.93	6742.51	10152.3	8727.36
Amino acid and Its metabolites	178	2.0904	Leu-His-Gly-Phe-His	C29H39N9O6	609.302	648.271	17.5112	M+K	55523.3	54081	52323.1	38525.3	21961.9	14237.6	532.016	6024.38	14618.4	4501.94	8791.44	10576.3
Amino acid and Its metabolites	179	2.0978	Thr-Met	C9H18N2O4S	250.099	251.103	6.48801	M+H	12805.3	12303.2	10943.2	13843.4	18530.4	11113.1	23508.2	22816.9	22011	24426.2	23288	21920
Amino acid and Its metabolites	180	2.0978	L-Aspartyl-L-Proline	C9H14N2O5	230.09	272.124	0.38478	M+CH3CN+H	36262.2	15666.6	19450.4	17998	21840.3	18087.7	60535.9	59153.2	55628.9	86702.6	66709.8	63968.3
Amino acid and Its metabolites	181	2.0978	Leu-Tyr	C15H22N2O4	294.158	259.144	0.261101	M+H-2H2O	24402.9	28148.3	18803.8	19531.6	24182.5	7571.84	31111.2	39851.9	28620.2	35540.7	30986.1	35308
Amino acid and Its metabolites	182	2.0978	Glutamylmethionylarginine	C16H30N6O6S	434.195	204.086	0.567717	M+2H-C2H4	12977.5	14726.1	13646	8653.94	7029	3577.18	4086.46	11255.2	8996.02	5146.23	4654.59	3259.1
Amino acid and Its metabolites	183	2.0978	S-(2-Chloroacetyl) Glutathione	C12H18ClN3O7S	383.055	356.031	0.99625	M+H-C2H4	4441.32	5198.21	5060.23	3001.95	1448.67	3062.56	748.844	650.92	526.269	535.038	407.359	1779.67
Amino acid and Its metabolites	184	2.1108	Tyr(Me)-His-OH	C22H22N4O7	454.149	435.127	11.3415	M-H-H2O	1078.26	1091.79	307.396	215.237	1306.49	960.594	4093.3	6789.73	947.606	9175.12	7133.08	5715.12
Amino acid and Its metabolites	185	2.1136	N-Lactoyl-Phenylalanine	C12H15NO4	237.1	279.135	1.42	M+CH3CN+H	37715.9	28671.5	30332.9	28629	37632.6	22576.4	26078.4	32420	24435.7	47223.5	43621.5	29362.3
Amino acid and Its metabolites	186	2.1136	Methionine Sulfoxide	C5H11NO3S	165.046	188.037	4.75562	M+Na	5444.14	3032.81	4406.22	5171.24	3713.44	2199.99	16298.5	23778.1	16104	24597.1	22927.8	19107.2
Amino acid and Its metabolites	187	2.1136	Serylcysteylarginine	C12H24N6O5S	364.153	403.117	0.27825	M+K	87.0402	58.6983	129.955	109.962	69.0418	35.945	738.515	2201.01	62.3453	1965.36	613.961	1375.31
Amino acid and Its metabolites	188	2.1268	Dapdiamide C	C13H22N4O5	314.159	313.159	4.95025	M-H	12364	6582.43	10964.8	7194.81	7576.24	2868.6	4503.42	6965.63	2220.63	14177.7	4031.18	2463.08
Amino acid and Its metabolites	189	2.1294	Pro-Ala	C8H14N2O3	186.1	169.097	0.789836	M+H-H2O	249848	177271	196472	191369	234378	152396	196264	306005	252743	289669	293281	236616
Amino acid and Its metabolites	190	2.1294	(S)-2-((S)-2-Amino-3-Carboxypropanamido)-4-Methylpentanoic Acid	C10H18N2O5	246.122	247.129	0.825	M+H	65350.1	58695.3	77729	46831.7	51393.5	39296.8	18299.1	29577.3	26592.7	30259.1	34971.7	22507.7
Amino acid and Its metabolites	191	2.1294	His-Ile	C12H20N4O3	268.154	251.15	0.6	M+H-H2O	16129.5	13024.3	12756.8	11638.1	15575.2	11750.1	9288.23	14130.8	10948.2	14719.6	11324.5	11242.6
Amino acid and Its metabolites	192	2.1428	Methionylprolylarginine	C16H30N6O4S	402.205	373.207	10.1333	M-H-CO	1625.19	766.244	1404.36	420.203	1157.89	1227.53	16754.7	34506	24795.6	24829.5	18347.6	14717.2
Amino acid and Its metabolites	193	2.1442	Oglufanide	C16H19N3O5	333.132	354.105	6.22462	M+Na-2H	26496.9	15180.2	24052.5	21124.9	26964.1	21720.9	52342.7	147034	50968.1	68148.4	70784.2	66224.8
Amino acid and Its metabolites	194	2.1454	Phe-(4-Cl)-Hophe-OH	C24H21ClN2O6	468.109	469.125	17.6544	M+H	34460.6	14216.7	23687.8	40430.1	80645.8	29658.4	151991	210351	163966	212898	175355	119343
Amino acid and Its metabolites	195	2.1498	Cys-Glu-Phe	C17H23N3O6S1	397.131	380.132	10.6093	M+H-H2O	35424.8	19172	35394	10267.6	4039.08	7368.08	9018.27	822.319	9532.59	3792.58	5149.56	5224.64
Amino acid and Its metabolites	196	2.1531	DL-Proline	C5H9NO2	115.063	231.134	0.667037	2M+H	28800.1	16735	21806.6	17764	23453.9	21993.2	83466.5	73549.5	50553.1	104965	64875	54155.1
Amino acid and Its metabolites	197	2.1589	Lysyl-Isoleucine	C12H25N3O3	259.19	294.154	1.0205	M+Cl	2769.87	1776.73	2406.41	1921.89	1793.9	1684.56	4485.08	4183.42	4190.35	2810.3	4723.08	4565.5
Amino acid and Its metabolites	198	2.161	L-Allothreonine	C4H9NO3	119.058	183.078	5.90695	M+CH3CN+Na	18971.8	12536.1	22343	16258.6	15142	11943.2	25016.3	10287.8	23426	34136	31250.4	20958.1
Amino acid and Its metabolites	199	2.161	Cys-Phe-Glu	C17H23N3O6S1	397.131	398.142	8.6093	M+H	937260	935155	1.34469e+06	269422	87191.3	178195	215050	36109	174479	57969.8	89442.3	173093
Amino acid and Its metabolites	200	2.161	Parathyroid Hormone Related Peptide (107-111)	C27H41N9O8	619.308	192.102	7.76599	M+3H-HCOOH	1349.54	1486.11	811.259	1905.28	2017.02	895.89	2871.51	3234.56	2882.93	1576.95	2464.8	3669.12
Amino acid and Its metabolites	201	2.1748	Arg-His-Gln-Arg	C23H41N13O6	595.33	616.306	6.25498	M-2H+Na	13753.4	10060.4	9985.97	8100.75	15183.9	9974.06	5182.36	12514	6731.19	4161.66	6072.22	4993.68
Amino acid and Its metabolites	202	2.1893	Ala-His-Lys	C15H26N6O4	354.202	377.191	8.8835	M+Na	41403.4	14059.4	31210.1	15111.3	23916	27971.1	28689.9	41277	36332.5	41090.2	33866.4	29282.7
Amino acid and Its metabolites	203	2.1908	L-Tyrosyl-L-Asparagine	C13H17N3O5	295.117	294.108	3.07841	M-H	45800.6	26827.9	35708.3	31163.5	40922	34249.2	42761.4	118202	52418.1	63705.4	62329.8	55807.2
Amino acid and Its metabolites	204	2.1926	Glu-Met	C10H18N2O5S	278.094	279.098	9.52826	M+H	22850.4	18523.2	18626.1	18713.8	20630.7	15767.1	29120.4	72358.8	31881.4	34331	36866	33002.7
Amino acid and Its metabolites	205	2.1926	Asn-Gln-His-Arg	C21H35N11O7	553.272	554.276	5.92413	M+H	108252	70341.1	93085.3	62618.8	84741.5	49754.3	103707	208097	165684	215450	190854	130882
Amino acid and Its metabolites	206	2.1926	Pro-Pro-Ser	C13H21N3O5	299.148	974.349	0.30225	3M+2K-H	45246.5	36204.8	72618.7	27683.2	23171.4	26278.9	56582.6	13622.4	9133.39	42821.4	51182.6	32811.7
Amino acid and Its metabolites	207	2.1926	Glycyl-histidyl-arginine	C14H24N8O4	368.192	237.159	2.3715	M+H-C5H8O4	2305.08	3411.66	2351.85	2493.05	1974.64	2781	1401.93	3490.26	1269.83	1194.89	1390.99	1837.4
Amino acid and Its metabolites	208	2.1938	Phenylacetylglutamine	C13H16N2O4	264.111	306.145	0.725	M+CH3CN+H	56551.8	55842.3	63657.7	35339.2	28628.5	25060.8	7830.72	14265	24190.4	4854.34	8437.41	5821.07
Amino acid and Its metabolites	209	2.2067	H-Leu-Asp-OH	C10H18N2O5	246.122	389.076	1.46321	M+Cl	6629.57	6073.26	4367.09	4550.29	1554.3	1108.56	5064.13	4503.21	4919.25	3583.63	5967.38	1897.21
Amino acid and Its metabolites	210	2.2085	Phe-Gly	C11H14N2O3	222.1	223.108	0.35	M+H	47913.6	47555.3	47209.6	31771.2	37711.7	20354.2	26981.2	39830.8	21147.1	33019.5	22903	33455.1
Amino acid and Its metabolites	211	2.2085	Tyr-Glu	C14H18N2O6	310.116	275.103	1.775	M+H-2H2O	7014.9	4552.52	7251.26	6294.94	7886.76	4876.03	11972.2	14602.6	9307.38	11399.9	6532.34	12748.9
Amino acid and Its metabolites	212	2.2085	Val-Asp-Leu	C15H27N3O6	345.19	346.197	0.714416	M+H	27172	30841.7	32448.6	27344	33133.3	27753.5	42110.2	43418.5	45606	47602.3	38255	42282.1
Amino acid and Its metabolites	213	2.2085	Pro-Pro-Thr	C14H23N3O5	313.164	314.171	0.428061	M+H	48660.6	87260.6	42013.2	34145.3	47925.5	30672.3	53898.4	79877.4	69729.8	73120.2	68907.5	64294.8
Amino acid and Its metabolites	214	2.2227	Ala-Leu-Thr-Asp	C17H30N4O8	418.206	417.197	2.29963	M-H	33736.9	23354	26467.8	22792.7	34214.4	19052.8	46641.5	77577.2	54277.7	69974.5	82915.7	49015.7
Amino acid and Its metabolites	215	2.2227	Met-Abu-OH	C14H18N2O6S	342.089	341.085	9.39239	M-H	27994.5	18857.1	26711.2	14681	6786.47	7743.92	19882.6	26556.4	17693.8	19033.4	39701.2	15177.4
Amino acid and Its metabolites	216	2.2244	Pro-Glu-Thr	C14H23N3O7	345.154	436.139	0.9995	M+Na+NaCOOH	6504.7	18620.1	6767.32	10745.5	9599	13887.1	30249.2	37840.5	16598.2	44853	33627.6	35592.2
Amino acid and Its metabolites	217	2.2244	D-Kynurenine	C10H12N2O3	208.085	181.061	0.51925	M+H-C2H4	3884.53	2557.66	5471.09	3033.41	2586.45	3532.52	3202.02	1790.52	3687.86	3563.89	3415.2	4295.18
Amino acid and Its metabolites	218	2.2244	Met-His-His	C17H25N7O4S1	423.169	424.173	2.663	M+H	2433.37	2109.52	5877.79	854.569	2803.41	2226.95	40773.5	25502.2	42998.1	39640.1	16203	23756.7
Amino acid and Its metabolites	219	2.2269	N-(3-Indolylacetyl)-L-Alanine	C13H14N2O3	246.1	293.114	1.45675	M+HCOO+2H	17548	14264.6	17094.3	15876.4	13884.4	10352.3	27516.6	38866.6	30958	39796.9	24758.2	34705.9
Amino acid and Its metabolites	220	2.2307	Val-Asp-Pro-Val-Asn	C23H38N6O9	542.27	485.197	5.58212	M-H-C4H8	8897.66	19641.6	15053.1	17870.2	16779.8	22570.6	23667.2	53962	23212.2	25970.9	21539.7	17983.2
Amino acid and Its metabolites	221	2.2404	Acetylleucine	C8H15NO3	173.105	196.097	4.5165	M+Na	4145.47	3079.47	3647.26	3704.33	6617.44	1239.43	3937.51	2177.27	1584.91	4710.71	2870.25	4766.46
Amino acid and Its metabolites	222	2.2404	Leu-Val	C11H22N2O3	230.163	231.17	1.31774	M+H	49082.7	68199.4	59178.7	31671.6	22091.2	20163.5	2320.18	2780.68	4034.46	1178.69	331.793	2572.14
Amino acid and Its metabolites	223	2.2404	Leucylvaline	C11H22N2O3	230.163	376.226	2.39325	3M+Na+K	750.004	141.252	41.6369	153.826	225.294	83.2302	2044.26	3297.97	4324.51	1894.56	1813.47	2055.24
Amino acid and Its metabolites	224	2.2416	Tyrosylthreonine	C13H18N2O5	282.122	247.111	7.325	M+H-2H2O	3228.63	2361.27	1950.11	3074.99	3786.67	2592.62	7291.3	7627.54	9006.57	10672.9	11821	7643.09
Amino acid and Its metabolites	225	2.2548	Gly-Arg-Gly-Asp-Ser-Pro	C22H37N9O10	587.266	571.234	10.7935	M-H-CH3	16048.8	15696.6	12198.9	21973.3	22462	15363	6937.57	17267.6	12987.8	10190.3	7035.75	7776.3
Amino acid and Its metabolites	226	2.2548	Cysteylasparagylarginine	C13H25N7O5S	391.164	426.137	0.53075	M+Cl	16134.6	17740.9	24285.6	3255.86	451.529	1614.08	1186.99	1432.74	1060.44	1004.06	289.221	292.49
Amino acid and Its metabolites	227	2.2562	Pro-Ser-His	C14H21N5O5	339.154	340.16	5.44113	M+H	2624.38	6077.84	5611.18	13731.6	2213.01	10836.8	28302.1	18746.4	34586.7	36496.2	41488.6	30537.1
Amino acid and Its metabolites	228	2.2709	Isoleucylmethionyllysine	C17H34N4O4S	390.23	425.202	9.809	M+Cl	45821.3	21149	24286.8	21999.5	25438.5	19873.2	25656.6	26642.3	30555.7	27178.6	18930.4	21562.1
Amino acid and Its metabolites	229	2.272	N-Acetylleucine	C8H15NO3	173.105	242.1	0.246727	M+Na+HCOOH	11829.7	7588.04	10958.2	9587.3	8612.88	6988.54	24370.9	18828.4	27907.6	21222.4	24071.1	19305.1
Amino acid and Its metabolites	230	2.272	Asp-Asp-Asn-Arg-Glu	C23H37N9O13	647.251	648.248	16.5623	M+H	113045	94540.7	110770	96538.5	110096	118571	56262.2	60314.2	87364.6	58428.1	43571.5	37804.3
Amino acid and Its metabolites	231	2.2869	Met-Tyr	C14H20N2O4S	312.114	419.084	16.3717	M-H	522.91	14499.5	9280.1	13397.1	43028.5	13715.8	46708.8	57596.4	57764.5	70171.5	408.665	55608.8
Amino acid and Its metabolites	232	2.2869	Thr-Pro-Gln	C14H24N4O6	344.17	343.16	3.5385	M-H	11820.9	6839.79	9472.13	13900.8	15386	9325.63	16847.6	10619.2	16270.5	4630.6	32918.4	10918.1
Amino acid and Its metabolites	233	2.2878	Gly-Glu-Lys	C13H24N4O6	332.17	333.181	8.69682	M+H	43135.4	53431.2	41557.7	48372.8	44897.5	50145.4	60455.6	70533.4	66399.5	86107.7	73086.3	55881.5
Amino acid and Its metabolites	234	2.303	Ramiprilat	C21H28N2O5	388.2	387.187	12.5012	M-H	73039.7	50241.3	65428.2	57020	75777	48335.2	95948.3	161636	132786	145720	136154	109923
Amino acid and Its metabolites	235	2.3036	His-Tyr-Ile-Asp	C25H34N6O8	546.244	547.26	14.9065	M+H	60712.5	43636.2	55944.6	40499.5	46607.9	35602.8	44796.3	74748.9	58252	79722.3	65987.5	59932
Amino acid and Its metabolites	236	2.3036	Pro-Glu-Glu-Leu-Gly	C23H37N5O10	543.254	544.258	8.76198	M+H	86860.4	59419.4	86627.4	47289.3	64204.9	44044.6	43578.3	65186	53695.2	68290.1	73380.3	52214.1
Amino acid and Its metabolites	237	2.3196	(2S,3S)-2-Amino-3-Phenylbutanoic Acid	C10H13NO2	179.095	359.193	9.90063	2M+H	104405	103519	95641.6	90431	153366	118788	52250.2	67670.6	66315.8	71051.3	50461.9	65304.6
Amino acid and Its metabolites	238	2.3196	Tyrosylserine	C12H16N2O5	268.106	269.114	0.95	M+H	30696.6	18871.9	16820.6	24255.5	22589	18326	36108.3	29326.5	36958	48780.5	36568.7	37031.5
Amino acid and Its metabolites	239	2.3226	Aspartame	C14H18N2O5	294.122	336.156	1.325	M+CH3CN+H	36799.5	29905.7	31834.5	31137.4	31511.4	23718.7	40477.2	58904	44814.8	59988.3	40524.4	49180.7
Amino acid and Its metabolites	240	2.3271	L-Arginyl-D-Allo-Threonyl-L-Phenylalanine	C19H30N6O5	422.228	457.198	4.1878	M+Cl	9878.75	9752.23	9357.27	4673.11	5503.63	6192.5	8892.98	4485.85	7576.08	7131.98	3221.61	5197.69
Amino acid and Its metabolites	241	2.3351	Gln-Phe-His-Asp	C24H31N7O8	545.223	544.224	11.8249	M-H	30325.9	18478.7	17909.3	22125.4	28469.9	12220.5	23464.7	54470.3	91524.1	51401.5	52505.7	38394.9
Amino acid and Its metabolites	242	2.3351	Leu-Thr-Gln-Asp	C19H33N5O9	475.228	474.217	6.35916	M-H	16174.3	4154.03	10852.9	4420.36	20250.3	9925.13	21122.6	45138.2	49605.3	37884.9	29406.5	29871.8
Amino acid and Its metabolites	243	2.3351	Gln-Glu-Leu-Glu	C21H35N5O10	517.238	516.23	7.48667	M-H	21375.4	16879.4	17318.1	19030	26782.7	15514	16323.2	22885	32626.7	10206.4	10093.8	13674.3
Amino acid and Its metabolites	244	2.3351	His-Phe-Arg-Asp	C25H35N9O7	573.266	572.266	8.81834	M-H	22771	5332.53	20307.6	1038.73	1092.94	1340.29	14668.9	4610.88	21070.9	6351.03	6530.48	5716.06
Amino acid and Its metabolites	245	2.3466	Pro-Pro-Asp-Gln-Gln	C24H37N7O10	583.26	622.221	1.38771	M+K	594.294	13499.1	5387.37	4866.16	24187	6123.18	22814.4	31155	35314.2	25702.8	2517.02	27925.4
Amino acid and Its metabolites	246	2.3512	Tiglylglycine	C7H11NO3	157.074	216.088	0.845088	M+CH3COO	15292.2	50361.8	40861.4	31185.8	91763.8	44716.1	91654.2	140889	125222	133128	41062	131997
Amino acid and Its metabolites	247	2.3512	Homocitrulline	C7H15N3O3	189.111	208.114	9.7437	M+F	349690	322258	334806	361525	335478	358472	302979	302066	276437	291429	312327	306544
Amino acid and Its metabolites	248	2.3512	Sarcosine	C3H7NO2	89.0477	141.043	2.13319	M+Cl+NH3	1164.97	11057.7	6829.97	3729.05	19415.4	8146.72	19057.8	31406.2	25735.8	29500.7	6329.82	28370
Amino acid and Its metabolites	249	2.3515	Isoleucylproline	C11H20N2O3	228.147	229.154	0.975	M+H	34041.2	45523.5	40536.6	37912.1	32814.2	26880.4	20284.9	25776	21641.5	24599	24429.7	24101.8
Amino acid and Its metabolites	250	2.3515	Glutaminylmethionylarginine	C16H31N7O5S	433.211	889.425	0.605017	2M+Na	41780.8	56261.5	53643.8	23635.2	17130.3	16917	1364.12	1027.69	3477.62	1225.28	385.024	416.912
Amino acid and Its metabolites	251	2.3595	Ala-Asn-Val-Asp	C16H27N5O8	417.186	418.183	24.9274	M+H	3228.28	13138.8	8031.86	2075.63	36495.6	7335.01	38197.7	82557.9	60253.3	133970	13159.7	65850.9
Amino acid and Its metabolites	252	2.3672	Aspartyl-Isoleucine	C10H18N2O5	246.122	245.114	0.589684	M-H	292620	166066	216688	185737	227843	225276	251818	222632	204068	623609	234716	190349
Amino acid and Its metabolites	253	2.3672	Tyr-His-Tyr	C24H27N5O6	481.196	480.196	10.1128	M-H	12332.4	27359.6	28919.1	15880.7	32254.3	16162.9	32296.3	60690.2	55670.5	51770	14413.9	42374.2
Amino acid and Its metabolites	254	2.3672	Glu-Tyr-Arg-Asp	C24H35N7O10	581.245	580.234	2.65035	M-H	20006.4	9435.27	31478	21053.1	42680.1	25505.8	29006.4	83993.6	122448	123057	71654.5	44740.8
Amino acid and Its metabolites	255	2.3755	Tyr-Glu-Arg-Arg	C26H42N10O8	622.319	461.172	8.50281	2M+Na+3K-H	666.707	603.903	1498.37	690.748	1461.87	550.026	6989.04	12443.1	1250.4	12618	9264.91	10434
Amino acid and Its metabolites	256	2.3831	His-Tyr-Glu-Asp	C24H30N6O10	562.202	545.155	5.94345	M-H-CH4	20697.6	25884.7	21422.3	40330.3	55686.8	45241.9	7454.48	19336.6	2438.25	23364.7	17479	14477.3
Amino acid and Its metabolites	257	2.3831	Trp-Val-Asn	C20H27N5O5	417.201	416.195	4.26867	M-H	35058.4	47225.8	49275.6	29388.5	21258	31691.2	3021.8	2396.7	1443.12	2495.12	7415.5	4756.59
Amino acid and Its metabolites	258	2.3836	Gln-Glu-Leu	C16H28N4O7	388.196	389.203	0.206816	M+H	47304.7	37525.3	44475	39080.8	58567.2	32002.6	46953.1	72454.3	69947.5	60460.2	52867.8	57033.4
Amino acid and Its metabolites	259	2.3915	Pro-Lys-Val	C16H30N4O4	342.227	409.183	0.696854	M-2H+3Na	113568	72710.5	100641	73815.6	109565	66766.7	42059.3	164143	41524.7	135562	139783	102198
Amino acid and Its metabolites	260	2.3924	Trp-Abu-OH	C21H21N3O6	411.143	410.142	12.6286	M-H	40132.9	18320.9	30071.5	23942.7	33168.7	14219.4	25465.5	59634.9	34585.8	51855.1	40350.8	5172.4
Amino acid and Its metabolites	261	2.3994	N-[3-[5,8-Bis[3-[Acetyl(Hydroxy)Amino]Propyl]-3,6,9,12,15,18-Hexaoxo-1,4,7,10,13,16-Hexazacyclooctadec-2-Yl]Propyl]-N-Hydroxyacetamide	C27H45N9O12	687.319	710.313	3.2471	M+Na	30966.3	21718.3	22904.9	6350.06	21179.1	8339.65	6545.61	15283.6	10318.7	9518.43	11826.1	6132.91
Amino acid and Its metabolites	262	2.3994	Alanylhistidylarginine	C15H26N8O4	382.208	489.167	0.7465	M+K+NaCOOH	11561.4	17179.8	13162.5	18744.2	27060.1	17836.1	8362.9	10640.3	243.577	24066.8	13157.7	19492.9
Amino acid and Its metabolites	263	2.3994	Gly-Asn-Phe	C15H20N4O5	336.143	359.136	0.92475	M+Na	5808.36	3836.96	1930.08	1600.49	5034.93	4066.03	4314.42	11806.3	8466.73	6473.46	2957.09	6748.88
Amino acid and Its metabolites	264	2.3994	Ser-Phe-Val-Lys	C23H37N5O6	479.274	518.245	1.28507	M+K	40643.2	31340.8	33710.8	32847.5	34148.6	22999.8	27591.1	44812.2	32695.4	22061	21340.2	11526.4
Amino acid and Its metabolites	265	2.4148	Asn-Ile-Arg-Asp	C20H36N8O8	516.266	515.245	20.9359	M-H	82154.1	18761.3	58379.6	9026.66	7850.3	8016.63	76963.8	44332.6	90267.7	35133.3	38120.7	30729.4
Amino acid and Its metabolites	266	2.4153	Pro-Gln-Leu	C16H28N4O5	356.206	357.213	1.82886	M+H	31437.2	23431.3	23167.3	18757.9	27056.3	19159.5	8515.04	16616.8	13095.8	11721.5	5684.17	11853.4
Amino acid and Its metabolites	267	2.4153	Val-Glu-Ala	C13H23N3O6	317.159	657.314	10.1222	2M+Na	29874.6	12485.5	24433.1	12719.6	4389.14	12805.4	27433.4	43311.9	37939.3	44763.6	44271.1	27751.6
Amino acid and Its metabolites	268	2.4213	Ala-Asn-Gly	C9H16N4O5	260.112	261.118	2.2993	M+H	572.58	10327.8	5898.32	964.247	18780.2	7083.29	20812.6	26287.3	41619.6	22738.2	6944.48	32621.5
Amino acid and Its metabolites	269	2.4233	L-Alanyl-L-Tryptophan	C14H17N3O3	275.127	276.134	5.02125	M+H	10186.3	11701.9	25240.6	5480.72	4847.29	3264.2	2879.83	5302.75	4195.59	4904.95	3180.98	2687.21
Amino acid and Its metabolites	270	2.4305	5-Hydroxytryptophan	C11H12N2O3	220.085	260.104	1.975	M-H+CH3CN	6600.36	12489.5	8108.84	10310.3	2960.35	6966.19	1146.78	909.63	926.008	564.853	1637.79	1830.49
Amino acid and Its metabolites	271	2.4305	Tetragastrin	C29H36N6O6S	596.242	577.225	0.657793	M-H2O-H	38239.5	20532.1	34531.9	18789.9	38786	14259.1	6257.59	15940.8	13643.9	14411.9	8801.15	5878.7
Amino acid and Its metabolites	272	2.4313	Lys-Asp-Leu-Glu	C21H37N5O9	503.259	504.266	0.853616	M+H	37233.2	15957	21793.8	3575.3	6345.82	5089.06	177168	133214	243901	189114	81624	98748
Amino acid and Its metabolites	273	2.4313	Asp-Met-Phe	C18H25N3O6S1	411.146	412.158	10.8328	M+H	18416.3	11992.1	15060.6	9151.53	14143.5	6588.95	3677.53	14549.7	30001.3	18676.8	11352.6	7103.63
Amino acid and Its metabolites	274	2.4313	Ser-Glu-Ser-Asp-Ile	C21H35N5O12	549.228	588.181	11.3284	M+K	4594.46	895.325	633.237	4663.72	9481.88	9399.13	1602.15	4280.89	3912.3	5346.36	5368.7	5985.49
Amino acid and Its metabolites	275	2.4388	γ-Glutamylalanine	C8H14N2O5	218.09	199.072	0.310384	M-H2O-H	4423.03	1495.37	2810.82	2313.14	8882.01	3333.3	83906.6	72141.6	65460.6	85294.2	63571.6	49029.6
Amino acid and Its metabolites	276	2.4392	Gly-Arg-Gly-Asp-Ser-Pro-Cys	C25H42N10O11S	690.275	729.231	18.1425	M+K	127.946	287.744	814.742	251.882	199.984	252.694	33502.7	9830.8	12225.7	16007.3	18479.4	13873.9
Amino acid and Its metabolites	277	2.4464	Ala-His-Phe-Asp	C22H28N6O7	488.202	487.197	8.625	M-H	42413	57234.8	35166.9	51282.1	89515.3	58063.6	78428.9	180199	23782.7	214229	155682	235040
Amino acid and Its metabolites	278	2.4464	Ile-Gln-Asn-Glu	C20H34N6O9	502.239	561.25	3.85584	M+CH3COO	12449.7	2421.6	6868.23	2963.52	9727.18	2707.36	15432.8	25894.6	53983.7	24327.9	18230.3	19734.6
Amino acid and Its metabolites	279	2.4472	5-Methoxytryptophol	C11H13NO2	191.095	209.123	14.325	M+NH4	10849.4	2566.53	5396.69	11059	12725.1	9923.47	12108.7	12068.7	7496.65	12277.9	11417.1	14063.9
Amino acid and Its metabolites	280	2.4472	Leu-Enkephalin	C28H37N5O7	555.269	556.266	18.6018	M+H	30845.9	39054.2	34342.1	32276.7	31971	24552.2	10377.8	15409.7	19994.4	18749.7	11847.8	14289.1
Amino acid and Its metabolites	281	2.4472	His-Val-Tyr	C20H27N5O5	417.201	418.211	5.60577	M+H	147964	166940	205106	94968.9	75194	96333.7	18851.3	33865	18489.8	26605.6	27626.4	23790.1
Amino acid and Its metabolites	282	2.4472	Val-Ala-Glu	C13H23N3O6	317.159	318.166	1.33634	M+H	77412	64250.3	66638	68406.8	82849	58237	66577.9	75621.3	84488.5	72982.2	58759.9	92688.3
Amino acid and Its metabolites	283	2.4624	5-Methoxytryptophan	C12H14N2O3	234.1	467.186	7.53777	2M-H	80789	32156.8	36024.5	27717.7	51437.1	30739.7	51096.3	95046.8	60050.1	73500	145942	54998.9
Amino acid and Its metabolites	284	2.4631	L-Tryptophan	C11H12N2O2	204.09	205.097	0.778777	M+H	246553	255786	212197	205975	191679	154002	216664	251237	297604	203859	184507	192525
Amino acid and Its metabolites	285	2.4631	4-Hydroxy-L-Tryptophan	C11H12N2O3	220.085	221.092	1.28596	M+H	39128	43320.2	35292.8	31705.4	26917	23532.2	26660.4	27165.1	34285.1	23129.2	22168.8	25057
Amino acid and Its metabolites	286	2.4631	L-Prolyl-L-Tyrosine	C14H18N2O4	278.127	579.242	1.23336	2M+Na	91709.2	54891.9	70838	44730.1	67695.6	29517.6	5131.7	10745.2	19163.8	17408.4	17662.3	3818.74
Amino acid and Its metabolites	287	2.4631	2-Ammonio-3-(5-Hydroxy-1H-Indol-3-yl) Propanoate	C11H12N2O3	220.085	203.081	0.475	M+H-H2O	10149.6	11214.3	9416.03	7952.78	6100.64	5467.99	8035.82	8861.03	11494.6	6804.83	6475	6040.88
Amino acid and Its metabolites	288	2.4755	Gly-Arg-Gly-Asp-Ser-Pro-Lys	C28H49N11O11	715.361	754.318	21.3906	M+K	34850	29931.5	30188	75103.9	93862.6	67412.8	28236.1	82949.6	22090.3	60625.1	47286.6	34135.2
Amino acid and Its metabolites	289	2.4784	4-Chloro-L-Phenylalanine	C9H10ClNO2	199.04	198.033	2.11589	M-H	560714	561239	561655	603723	568418	599769	529688	527997	456968	506017	538937	489542
Amino acid and Its metabolites	290	2.4784	Thr-Phe-Glu-Glu-Asp	C27H37N5O13	639.239	610.244	12.8487	M-H-CO	8892.74	4211.78	4699.11	4549.81	13066.9	3872.77	4578.61	33728.7	17248.9	26984.7	39468.5	9272.98
Amino acid and Its metabolites	291	2.4807	Trp-Leu-Gln	C22H31N5O5	445.233	490.2	9.73188	M-H+2Na	26800.5	2665.28	1505.04	2435.12	29228.1	23305.9	76531.9	149423	68653	150718	107959	143899
Amino acid and Its metabolites	292	2.4885	His-Met-Met	C16H27N5O4S2	417.15	857.27	3.7255	2M+Na	4631.98	8724.24	10138.4	3329.98	273.211	1292.26	52624.4	14487.7	19370.2	31227.2	42321.4	28065
Amino acid and Its metabolites	293	2.4938	Asn-Thr-Asn	C12H21N5O7	347.144	348.152	1.27992	M+H	106404	143431	123013	107975	92019.2	86114.7	62440.8	93504.1	82678.6	65857.2	70153.4	73150.6
Amino acid and Its metabolites	294	2.4963	Prolylglutamic Acid	C10H16N2O5	244.106	245.111	7.27465	M+H	10890	20125.4	7774.68	12742.3	10038.2	17934	16689.6	23438.9	2267.99	52769.7	48311.9	62975.8
Amino acid and Its metabolites	295	2.4963	N-[(3S)-2-oxothiolan-3-yl] Butanamide	C8H13NO2S	187.067	606.188	0.7515	3M+2Na-H	31913.4	22276.4	30659.3	23123.5	10689.7	16119.6	16368.3	6177.9	8447.61	8646.39	14275.3	14026.3
Amino acid and Its metabolites	296	2.4963	Thr-Ala-His	C13H21N5O5	327.154	328.166	8.57741	M+H	35678.7	34820.9	43985.6	34323.1	38044.2	34333.7	4661.27	41436.8	33111.2	28562.7	29419.9	44702.5
Amino acid and Its metabolites	297	2.5104	Lys-Ile-Asn-Glu	C21H38N6O8	502.275	501.265	3.37489	M-H	22490.9	22051.2	21710.6	33286.1	45226.2	29684	39554.9	38539.1	64503	42579.7	28717.2	34821.4
Amino acid and Its metabolites	298	2.5104	Glu-Asp-Lys-Glu	C20H33N5O11	519.218	554.176	24.0765	M+Cl	10548.2	10632.4	13375	12148.4	14525.8	18231.1	19194.3	21832.4	24668.2	27891.1	20553.4	27539.9
Amino acid and Its metabolites	299	2.5104	Glu-Thr-Asp-Arg	C19H33N7O10	519.229	556.172	6.85366	M+K-2H	7703.11	1308.42	13985.8	7100.7	5589.17	4515.37	29407.3	13358.1	17546.1	40112.8	130869	33861.9
Amino acid and Its metabolites	300	2.5104	Trp-Trp-Glu	C27H29N5O6	519.212	518.197	7.28764	M-H	20918.3	26314.3	26180.9	26037.5	28250.7	25161.1	46456.2	55788.3	47821	58549.7	49251.3	52986
Amino acid and Its metabolites	301	2.5119	Angiotensin III Antipeptide	C37H55N9O9	769.412	770.403	21.1524	M+H	15298.8	43461.9	29691.5	39727.7	24925	35743.1	6576.75	2643.4	6571.3	992.769	3264.65	7024.71
Amino acid and Its metabolites	302	2.5184	Met-Thr-Ala	C12H23N3O5S1	321.136	304.133	0.39575	M+H-H2O	3139.79	4094.38	3419.85	1501.25	2187.21	4271.62	32801.9	27544.6	45242.1	32507.3	32626.1	40049
Amino acid and Its metabolites	303	2.5275	Tyr-Thr-Trp	C24H28N4O6	468.201	469.204	7.12645	M+H	23266.2	12433.3	17677.4	13905.2	24954.7	16759.9	29085.1	31326.9	30111.6	30539	26564.4	42980.1
Amino acid and Its metabolites	304	2.5286	His-Tyr-Arg	C21H30N8O5	474.234	475.239	1.41092	M+H	19845.8	11613.4	13340.6	7461.11	12963.2	6358.75	10830.2	12081	14416.9	14534.4	9030.02	12005
Amino acid and Its metabolites	305	2.5435	Arg-Gln-Ser-Lys	C20H39N9O7	517.297	503.282	7.25922	M+H-CH3	10650.6	12527.9	10239.1	17537.3	21606.1	15047	15455.3	16781.1	29822.2	20714.5	11203.1	16714
Amino acid and Its metabolites	306	2.5446	Glycyl-H 1152 Dihydrochloride	C18H26Cl2N4O3S	448.11	411.126	3.17755	M+Cl	27076	25607.2	50545.9	21331.1	23241.9	19306.2	23386.4	24834.3	25853.5	31852.2	31817.1	18344.5
Amino acid and Its metabolites	307	2.5513	Ile-Glu	C11H20N2O5	260.137	261.145	0.45	M+H	11916.5	15340.7	12004	11768.1	34287.9	7988.79	58433.5	16096.5	8475.59	10997	29897.3	45801.6
Amino acid and Its metabolites	308	2.5592	Phe-Asp-Glu-Phe-Leu	C33H43N5O10	669.301	670.322	19.9202	M+H	46282.1	43743.3	62586	33317.9	34734.1	21634.7	39539.1	58800.5	51348.3	48233.3	66477.9	47617.7
Amino acid and Its metabolites	309	2.5592	Trp-Tyr-Ala	C23H26N4O5	438.19	915.345	2.59993	2M+K	1747.02	17747.7	9606.99	8006.2	33264.3	15705.4	20225.9	30715.1	30893.8	27381.2	2412.71	35154.1
Amino acid and Its metabolites	310	2.5592	Pro-Asn-Gln	C14H23N5O6	357.165	396.128	0.416	M+K	2859.38	6762.59	8526.95	1410.28	350.824	1147.53	388.247	41.0831	461.564	315.094	115.076	79.1555
Amino acid and Its metabolites	311	2.5748	CoM-S-S-CoB	C13H26NO10PS3	483.046	528.052	17.9593	M+HCOO	217884	213076	314100	318354	275480	351140	532350	366913	212395	187472	264307	289893
Amino acid and Its metabolites	312	2.575	Leu-Leu-Gly	C14H27N3O4	301.2	365.212	11.0252	M+CH3CN+Na	42460.6	11086.3	35197.9	280.169	347.26	446.392	30957.5	1843.29	38236.7	7003.97	9064.13	2386.57
Amino acid and Its metabolites	313	2.5907	Lys-Phe	C15H23N3O3	293.174	340.187	1.025	M+HCOO+2H	27056.5	19242.6	22179.5	25085.2	28648.4	22678.2	173150	223724	180054	195882	151949	181952
Amino acid and Its metabolites	314	2.5907	(2S)-2-[[(2R,3R)-3-Azaniumyl-2-Hydroxy-4-Phenylbutanoyl]Amino]-4-Methylpentanoate	C16H24N2O4	308.174	273.16	0.432449	M+H-2H2O	53524.1	49945.7	48659.6	49711.7	51132.8	47357.5	49544.3	64300.8	55668.2	55899.7	53394	51876.6
Amino acid and Its metabolites	315	2.5908	Arg-Ser	C9H19N5O4	261.144	308.161	1.7605	M+H+HCOOH	1917.32	2066.44	7349.54	3248.49	2105.22	1890.11	39584.4	49590.9	38823.5	43193.1	40845.7	37991.3
Amino acid and Its metabolites	316	2.5908	Leu-Asp-Gln-Gln-Val	C25H43N7O10	601.307	602.313	6.88638	M+H	11802.2	18145.7	14683	6808.71	2692.01	6919.6	1998.36	1548.47	1325	1336.3	457.776	740.409
Amino acid and Its metabolites	317	2.5908	L-Aspartyl-L-Phenylalanine	C13H16N2O5	280.106	279.098	0.143828	M-H	34269.8	26043.3	31235.3	36767.4	39932	25594	32279.3	45162.9	31816.9	53062.7	41867	39118.3
Amino acid and Its metabolites	318	2.5932	Tyr-Trp	C20H21N3O4	367.153	413.143	16.4046	M-H+2Na	23577.2	24978.6	32787.3	18965.9	17848.1	16198.4	12297.9	19702.6	16881.9	18235.4	14772.6	16628.6
Amino acid and Its metabolites	319	2.5987	Thr-Arg	C10H21N5O4	275.159	298.154	4.11425	M+Na	10343	10679.8	17096.9	3409.01	7769.29	15940.2	9334.67	13283.7	15779	14860.4	11283.3	17762.5
Amino acid and Its metabolites	320	2.6067	Asn-Pro-Tyr	C18H24N4O6	392.17	431.125	3.9615	M+K	3643.94	2325.99	7632.51	4566.11	6600.08	3634.5	1029.77	865.47	1123.99	1213.4	654.687	471.413
Amino acid and Its metabolites	321	2.6227	DL-Glutamine	C5H10N2O3	146.069	147.076	2.1445	M+H	437.823	327.064	128.887	504.895	450.568	124.785	2234.06	1517.98	2665.03	2251.27	1908.1	1701.75
Amino acid and Its metabolites	322	2.6227	Ser-Asp-Ala-Lys	C16H29N5O8	419.202	458.16	1.46254	M+K	280.233	489.571	1180.24	2284.94	1533.41	3293.24	2316.45	4409.72	5891.87	6585.58	4116.49	3688.59
Amino acid and Its metabolites	323	2.6322	2-[[2-[[2-[(2-Amino-3-Phenylpropanoyl)Amino]Acetyl]Amino]-3-Phenylpropanoyl]Amino]Acetic Acid	C22H26N4O5	426.19	425.191	15.6557	M-H	10159.4	6683.68	12447.5	8671.22	16223.3	11525.3	26783.1	31614.3	21703.8	28472.5	32520.7	20691
Amino acid and Its metabolites	324	2.6372	Ala-Val-Asp-Asp	C16H26N4O9	418.17	419.181	2.2255	M+H	9361.39	25396	17078.7	19623.2	23683.5	19771.7	30035.9	43584.9	74199.9	61193.4	31649.3	55270.3
Amino acid and Its metabolites	325	2.6388	5-Methyltetrahydropteroyltri-L-Glutamate	C30H39N9O12	717.272	700.266	6.57999	M+H-H2O	4131.69	11372.9	10007.7	8123.59	14878.7	9757.78	21262.3	22617.5	22796.7	21927.8	22777.2	23559.2
Amino acid and Its metabolites	326	2.6388	N-Acetyl-L-Methionine	C7H13NO3S	191.062	190.054	0.446419	M-H	6190.48	19682.9	2414.12	2628.75	2732.61	19508.5	96442.6	89384.9	64207	130481	130943	104275
Amino acid and Its metabolites	327	2.6388	N,N-Dimethyl-L-Histidine	C8H13N3O2	183.101	365.173	11.9418	2M-H	4453.44	908.34	6597.78	6731.22	3435.95	4322.34	1354.27	1300.7	89.4914	771.129	1367.33	1270.74
Amino acid and Its metabolites	328	2.6548	Gln-Phe-Trp	C25H29N5O5	479.217	480.219	10.8599	M+H	29813	34403.8	44297.1	35433.8	53986.5	38086.2	44277.5	57103.5	53998.1	65684.5	59135	44162.6
Amino acid and Its metabolites	329	2.6549	Angiotensin II Antipeptide	C42H62N10O12	898.455	897.43	16.5485	M-H	14724.7	18246.2	17601.7	22818	22468.3	22720.9	2939.41	2834.98	6178.36	1315.21	5127.8	6290.99
Amino acid and Its metabolites	330	2.6549	Leu-Glu-Lys	C17H32N4O6	388.232	813.412	2.03775	2M-2H+K	22571.5	12324.5	13520.2	8850.04	8187.52	6590.12	1169.73	973.54	799.638	545.869	1306.81	1262.97
Amino acid and Its metabolites	331	2.6561	Val-Arg-Ala-Glu	C19H35N7O7	473.26	496.248	2.54278	M+Na	8494.77	10743.8	20727.6	28075.2	10781.3	17559.3	3050.17	1670.28	3286.02	2049.73	1095.88	4151.64
Amino acid and Its metabolites	332	2.6641	Ile-Leu-Glu-Asn-Gly	C23H40N6O9	544.286	391.163	4.91858	2M+2Na+K	2622.01	5270.3	3101.82	4632.66	6537.34	4501.93	2469.08	4894.06	3113.77	7515.3	4327.83	3233.42
Amino acid and Its metabolites	333	2.6707	[(1R,2S,3S,4S,6R,7S,10S,11R,16R,17R)-2,16,17-Trihydroxy-7,11-Dimethyl-6-[(1R)-1-[(2R)-5-Methyl-6-Oxo-4-[[(2R,3R,4S,5S,6R)-3,4,5-Trihydroxy-6-(Hydroxymethyl)Oxan-2-Yl]Oxymethyl]-2,3-Dihydropyran-2-Yl]Ethyl]-12-Oxo-5-Oxapentacyclo[8.8.0.02,7.04,6.011,16]Octadec-13-En-3-Yl] Acetate	C36H50O15	722.315	362.157	6.88236	M+2H	51494.9	32571.8	41442.4	36115.1	35645.6	26740.3	31451.1	44177.5	38091.8	42052.5	47976.2	28113.9
Amino acid and Its metabolites	334	2.6709	Gln-Ile-Met	C16H30N4O5S1	390.194	374.154	0.77275	M-H-CH3	42338.2	16989.3	26064.8	28095.5	51506.5	20459.6	64383.3	82860.9	50482.4	65927	318857	61576
Amino acid and Its metabolites	335	2.671	Phe-Ile-His-Arg	C27H41N9O5	571.323	570.324	15.9291	M-H	30685.4	28360.1	27959.8	20617.1	39090.1	15239.6	92182.5	81470.6	198531	93249	87736.2	93080.4
Amino acid and Its metabolites	336	2.6868	Leu-Gln	C11H21N3O4	259.153	242.15	0.588991	M+H-H2O	18537.7	13011.6	15807.8	12087.1	18716.5	12127.3	25883.7	25470.9	23903.7	29347.8	30704.1	27255.4
Amino acid and Its metabolites	337	2.6868	Leu-Ser-Gln-Pro-Lys	C25H45N7O8	571.333	572.34	0.295833	M+H	10975.7	11904.1	9553.22	8409.57	14710	6922.25	32947	24964.8	72566.2	29962.7	27457.5	30891
Amino acid and Its metabolites	338	2.687	Leu-Glu-Pro-His-Ile	C28H45N7O8	607.333	652.328	0.0632273	M-H+HCOOH	14547.8	20893.5	20364.2	9201.96	9984.98	5330.77	2979.77	1565.69	2811	5258.31	225.942	2180.06
Amino acid and Its metabolites	339	2.7027	Pro-Gln-Phe	C19H26N4O5	390.19	391.199	5.90793	M+H	67248	52924	45259.8	35238.4	28562	29649	23371.3	25184.8	22119.1	21589.4	29543.9	28742.5
Amino acid and Its metabolites	340	2.7027	His-Ser-Leu-Ser-Glu	C23H37N7O10	571.26	572.27	8.41886	M+H	36866	43229.8	47500.3	32753.4	28089.8	26317.7	7305.23	13240.2	7920.41	8049.88	3022.65	6657.02
Amino acid and Its metabolites	341	2.7092	Met-Lys-Met	C16H32N4O4S2	408.187	409.2	14.5757	M+H	26572.6	44331.1	51210.7	41287.3	23502	39500.8	17395.5	15996.6	15178	12079.6	17238.2	22292.1
Amino acid and Its metabolites	342	2.7157	Pro-Tyr	C14H18N2O4	278.127	279.137	6.78643	M+H	25183.5	36930.7	48949.4	25497.4	15189.1	36821.2	11540.8	10841.4	8694.98	16407.8	16831.4	21699.3
Amino acid and Its metabolites	343	2.7171	Ile-Ile	C12H24N2O3	244.179	245.186	0.475	M+H	11023.4	12219.3	12219.9	9126.34	3400.19	3933.02	3356.83	1696.01	1947.81	1433.35	1043.51	1969.36
Amino acid and Its metabolites	344	2.7185	Tyrme-Ile-OH	C22H26N2O7	430.174	431.183	0.793018	M+H	10967.5	27677	20347.1	16541	8570.95	20478.3	8693.9	5165.19	5973.12	5611.46	10646.1	14837
Amino acid and Its metabolites	345	2.7473	Phe-Glu	C14H18N2O5	294.122	295.129	0.825	M+H	16884.3	14864.2	16332.1	14492.7	16176.4	10407.9	43470.5	12619.6	14426.5	21098.1	35197	54174.8
Amino acid and Its metabolites	346	2.7484	Phe-Gln	C14H19N3O4	293.138	276.135	2.85	M+H-H2O	8404.83	7048.33	4822.3	3713.04	11187.1	7064.02	13376	4651.85	18116.2	14859.8	17004	14612
Amino acid and Its metabolites	347	2.7495	Ser-Trp-Asp-Pro-Phe	C32H38N6O9	650.27	651.274	6.9995	M+H	88777.5	106166	87974	98254.3	50233.6	72809.4	8599.68	4213.08	18795.5	8639.15	6693.09	4989.18
Amino acid and Its metabolites	348	2.7506	Glu-Glu-Thr-Val-Tyr	C28H41N5O12	639.275	674.246	4.96189	M+Cl	20732.8	12779.7	18173.1	35380.9	14936.2	9769.38	13226.5	16446.8	10057.2	8357.99	9621.49	11749
Amino acid and Its metabolites	349	2.7506	Ile-Pro-Asn	C15H26N4O5	342.19	341.182	5.80025	M-H	21516.2	23319.5	29569.7	26252	35190.4	25082	4017.97	10430.9	5686.76	3837.73	1626.69	4580.24
Amino acid and Its metabolites	350	2.7508	His-Phe-Glu-Asp	C24H30N6O9	546.207	545.199	10.0023	M-H	21116.1	8456.19	17509.8	26210.8	12763.2	15834.9	37534	62797.6	36428.6	40260.1	32326.5	36677.9
Amino acid and Its metabolites	351	2.7518	Val-Ile-Asp-Lys	C21H39N5O7	473.285	472.275	0.970378	M-H	3312.4	3796.23	4769.74	3626.28	4265.58	3027.1	8070.57	10967.8	12222.9	13050.3	9511.26	9258.28
Amino acid and Its metabolites	352	2.7653	2-[(2-Amino-3-Methylbutanoyl)Amino]-3-Hydroxy-4-(7-Oxo-4-Oxa-1-Azabicyclo]Heptan-3-yl)Butanoic Acid	C14H23N3O6	329.159	330.166	3.286	M+H	14849.3	6615.82	12686.9	8153.75	4681.12	16932	21565.9	29936.6	18931.7	30013.4	29788.3	42125.2
Amino acid and Its metabolites	353	2.7666	Leu-Gly-Leu	C14H27N3O4	301.2	300.192	7.89125	M-H	7368.37	12288.8	13049.1	8013.91	3680.48	6633.9	2783.28	6840.74	5065.16	7567.25	2665.57	2786.58
Amino acid and Its metabolites	354	2.781	Lysylproline	C11H21N3O3	243.158	243.149	21.4598	M+	44598.6	27891.3	24940.8	30842.3	30842.8	26432.3	22169.7	29402.7	25867.9	17653.6	21416.4	22890.4
Amino acid and Its metabolites	355	2.7825	L-Glutaminyl-L-Asparagine	C9H16N4O5	260.112	259.109	9.35417	M-H	104461	72081.4	87821.9	133736	86004.2	67046.3	79220.9	135840	110816	125252	128749	103142
Amino acid and Its metabolites	356	2.7825	Ser-Pro-Gln	C13H22N4O6	330.154	301.118	10.1635	M-H-C2H4	18097.9	14877.7	16338.7	8623.29	20601.8	21536.7	11834.3	14835.9	3815.16	2893.24	11557.6	9510.03
Amino acid and Its metabolites	357	2.7951	Val-Val-Phe	C19H29N3O4	363.216	386.204	4.51625	M+Na	6937.02	5631.63	2305.87	18254.3	14442.7	10665.2	6314.19	4640.79	7496.3	5115.68	7073.99	5994.9
Amino acid and Its metabolites	358	2.7968	Tyr-Asn-Asp	C17H22N4O8	410.144	410.141	4.79659	M+	68593	133116	94800.6	86745.1	152719	139667	118342	143564	158381	158543	131929	161556
Amino acid and Its metabolites	359	2.7968	Ala-Pro-Leu	C14H25N3O4	299.185	338.15	6.266	M+K	1927.65	4620.71	4562.74	3202.54	1336.1	4421.24	1400.39	1641.15	807.671	1291.35	1853.41	2580.08
Amino acid and Its metabolites	360	2.7984	Leu-Glu	C11H20N2O5	260.137	300.156	0.308318	M-H+CH3CN	69007.4	50225.8	63437.9	75682	93142.1	43923.4	36609	119421	40459.3	89655.5	45206.7	73520.5
Amino acid and Its metabolites	361	2.7996	Ile-Ala-Glu	C14H25N3O6	331.174	286.176	5.83925	M-H-CO2	588.049	1139.57	1717.07	773.613	1523.26	427.974	3718.19	3236.7	6049.31	3839	1846.38	3636.71
Amino acid and Its metabolites	362	2.8054	Isoleucylaspartic Acid	C10H18N2O5	246.122	229.119	0.231194	M+H-H2O	24570.4	14414.2	17321.7	15916	13591.1	11072.8	26586.8	42397.5	26331.3	42139.6	33185.9	24764.4
Amino acid and Its metabolites	363	2.8124	Glycyllysine	C8H17N3O3	203.127	168.113	0.445439	M+H-2H2O	11841.5	11088.2	7807.27	5508.87	4305.89	5530.11	15946.2	13997.9	13042.1	14340.5	9311.69	13993.4
Amino acid and Its metabolites	364	2.8297	2-Amino-5-Phosphonopentanoic Acid	C5H12NO5P	197.045	393.076	16.7216	2M-H	31254.2	22328	29198.7	27696.1	19430.2	28672.5	33479.1	35402.2	25181.1	32121.4	30600.4	26084.5
Amino acid and Its metabolites	365	2.8434	NG-Hydroxy-L-Arginine, Monoacetate Salt	C8H18N4O5	250.128	827.315	3.2005	3M+2K-H	52593.1	111930	108855	86837.9	136170	115845	150250	226635	160768	117657	96606	146194
Amino acid and Its metabolites	366	2.8434	(6S)-6-[[(4R)-4-[[(2S)-2-[2-[(2S,3R,4R,5S,6R)-3-Acetamido-5-[(2S,3R,4R,5S,6R)-3-Acetamido-4,5-Dihydroxy-6-(Hydroxymethyl)Oxan-2-Yl]Oxy-2-Hydroxy-6-(Hydroxymethyl)Oxan-4-Yl]Oxypropanoylamino]Propanoyl]Amino]-4-Carboxybutanoyl]Amino]-2-Amino-7-[[(1R)-1-Carboxyethyl]Amino]-7-Oxoheptanoic Acid	C37H61N7O21	939.392	984.37	6.63494	M-H+2Na	122870	223988	179088	176191	256909	246443	238275	278792	287980	282053	194383	303331
Amino acid and Its metabolites	367	2.8452	Thr-Phe-Gln-Asp	C22H31N5O9	509.212	508.202	8.38175	M-H	98010.3	75478.7	94324.7	69226	51863.2	45235.4	11240.3	21570.3	39871.2	15346.1	25837.6	24821
Amino acid and Its metabolites	368	2.8543	Basic Violet 14	C20H20ClN3	337.135	372.105	1.4385	M+Cl	6224.01	15906	16494.6	15913.8	26450.2	9506.06	33794.1	32864.6	35923.1	24318.2	38538.7	15758.5
Amino acid and Its metabolites	369	2.8543	Ala-Ser	C6H12N2O4	176.08	175.082	21.52	M-H	18150.1	19936.9	33253.2	13530.4	4719.46	9730.97	25807.2	5413.86	12162.9	10234.5	20686.3	18768.4
Amino acid and Its metabolites	370	2.8587	Asp-Glu-Ile-Asp	C19H30N4O11	490.191	981.39	0.525354	2M+H	150204	258489	234638	209559	319125	252862	281057	256548	319899	333461	268984	362214
Amino acid and Its metabolites	371	2.8587	Tyr-Pro-Asp	C18H23N3O7	393.154	809.305	10.0065	2M+Na	1.2539e+06	2.09064e+06	1.77147e+06	1.72516e+06	2.41753e+06	2.16504e+06	2.67118e+06	2.11909e+06	2.3711e+06	2.27962e+06	1.88811e+06	2.79815e+06
Amino acid and Its metabolites	372	2.8587	Glu-Phe-Met	C19H27N3O6S1	425.162	851.337	6.48661	2M+H	74730.8	140144	115589	111536	152841	142633	222436	201737	220335	210870	150569	204215
Amino acid and Its metabolites	373	2.8762	Mimosine	C8H10N2O4	198.064	197.057	0.00923806	M-H	117069	199273	222289	191454	261002	218252	243705	202285	204902	219711	172093	215750
Amino acid and Its metabolites	374	2.8762	α-Methylphenylalanine	C10H13NO2	179.095	216.051	19.9773	M+K-2H	206333	289554	302141	290993	402852	347195	466021	423759	419277	429086	333230	422166
Amino acid and Its metabolites	375	2.8786	Val-His	C11H18N4O3	254.138	421.145	13.7497	M+CH3COO	32390.5	43354.8	41397.3	42840.4	59007.8	34580.6	65129.1	44271.9	52771.3	56334.2	63557.7	63624.8
Amino acid and Its metabolites	376	2.8786	β-Alanine	C3H7NO2	89.0477	141.043	1.73655	M+Cl+NH3	24415.7	42680.4	41520.3	46781.9	59196.8	49564.1	67567.3	64623.6	66142.7	63445.2	51898.7	64140.7
Amino acid and Its metabolites	377	2.8891	Gly-Gly-Gln	C9H16N4O5	260.112	261.12	12.4208	M+H	221175	273295	156455	244447	219739	232680	122742	156240	208791	153989	58188.1	106314
Amino acid and Its metabolites	378	2.8917	Lys-Val	C11H23N3O3	245.174	390.116	18.5335	M+K-2H	121858	157397	169834	163732	191400	173960	232076	305749	264599	234689	232156	248803
Amino acid and Its metabolites	379	2.8926	Asp-His-Phe	C19H23N5O6	417.165	418.182	22.7362	M+H	148450	280999	251503	231156	270936	314337	466014	317465	275849	327258	322611	436353
Amino acid and Its metabolites	380	2.898	Pro-Ser-Glu	C13H21N3O7	331.138	663.272	17.6039	2M+H	83687.7	133813	108963	95503.5	101123	129272	107584	105887	61660.3	66409.6	86241	70491.8
Amino acid and Its metabolites	381	2.9044	His-Tyr-Val	C20H27N5O5	417.201	873.354	13.9808	2M+K	24340.5	46271.1	43495.3	44370.4	67474.9	51900.8	74585.2	61654.1	57310.3	72566.5	57152	64332.4
Amino acid and Its metabolites	382	2.9061	Lys-Trp-Phe	C26H33N5O4	479.253	480.262	4.73634	M+H	6094.02	495.276	4027.96	152.806	499.715	751.826	23293.2	18363.1	42342.1	26333.2	13801.4	18966
Amino acid and Its metabolites	383	2.9196	Tyr-Ser-Leu	C18H27N3O6	381.19	428.203	1.19724	M+HCOO+2H	22832.5	16253.6	18702.5	19264.6	18633.4	13741.4	23964.3	18537.1	29763.1	31503.3	32116.6	28422.2
Amino acid and Its metabolites	384	2.9196	Tyr-Asp-Ala	C16H21N3O7	367.138	412.102	20.9895	M-H+2Na	1443.99	13561	11229	4844.43	23891.3	8159.46	31995.1	42373.1	38413.6	43493.1	1128.46	41826.9
Amino acid and Its metabolites	385	2.9352	Tyrosyl-Valine	C14H20N2O4	280.142	263.141	5.225	M+H-H2O	6436.11	8981.7	20798.2	6286.57	3337.48	13604.7	5950.38	4548.51	3465.96	5810.67	4676.36	7631.31
Amino acid and Its metabolites	386	2.9388	N-Acetylleucyl-Leucyl-Methioninal	C19H35N3O4S	401.235	424.217	4.55471	M+Na	2971.99	2281.17	2250.83	2260.8	2984.46	2188.3	6158.6	4332.69	11174.5	9327.75	9334.82	6770.9
Amino acid and Its metabolites	387	2.9505	Pro-Val-Thr	C14H25N3O5	315.179	316.187	3.9475	M+H	9277.64	5004.32	9168.79	5965.5	8969.04	5758.09	1170.58	2443.16	2263.49	2385.5	1467.48	1800.49
Amino acid and Its metabolites	388	2.9661	5-Hydroxy-L-Tryptophan	C11H12N2O3	220.085	221.095	7.275	M+H	30985.1	18973.4	22840	14051.8	10466.3	14071	4328.82	3209.56	3515	4345.52	4852.88	2038.92
Amino acid and Its metabolites	389	2.9661	Phe-Ile-Asp-Leu-Asn	C29H44N6O9	620.317	659.278	0.0367554	M+K	4434.8	55288.7	43274	15423.2	89012.3	37012.7	101023	143342	328822	144780	50142.2	146870
Amino acid and Its metabolites	390	2.9705	Arg-Glu-Asp-Arg	C21H38N10O9	574.282	427.216	0.562441	M-H-C6H10O4	3027.91	1062.04	2302.65	1788.15	2973.53	2059.43	13639	2944.23	1949.6	8557.55	11905.9	14810
Amino acid and Its metabolites	391	2.9865	Val-Leu-Gln-Glu	C21H37N5O8	487.264	486.255	6.60843	M-H	29135.2	20760.7	35898.6	9495.22	11930.6	10666.8	2797.82	11429.6	17009.1	11032.6	5186.84	5446.54
Amino acid and Its metabolites	392	2.9865	Leu-Asn-Arg-Glu	C21H38N8O8	530.281	529.261	23.8923	M-H	12303.6	3439.64	17962	341.752	1423.46	1387.93	206726	163472	203720	219045	141876	162738
Amino acid and Its metabolites	393	2.9978	Pro-Ala-Asp-Lys-Thr	C22H38N6O9	530.27	531.277	0.613714	M+H	5910.93	3629.88	8459.1	790.414	1447.13	1345.11	89257	75398	96137.2	90647.4	66133.4	78503.8
Amino acid and Its metabolites	394	2.9978	Leu-Glu	C11H22N2O6	278.148	243.134	1.86144	M+H-H2O	26060	9805.74	13594.7	14225.2	21416.6	10629.6	45803.1	48809.1	44935.3	46646.7	44910.7	44012.2
Amino acid and Its metabolites	395	3.0026	Thr-Arg-Gln-Glu	C20H36N8O9	532.26	531.259	11.5998	M-H	25524.1	37832.9	28934.4	54641.6	59117.7	51754.1	14438.1	13688	10381.3	14749.1	10570.6	4896.72
Amino acid and Its metabolites	396	3.0188	Homocarnosine	C10H16N4O3	240.122	261.088	21.8762	M+Na-2H	273454	131798	175185	149417	221225	121881	451499	572405	463110	600313	506857	458304
Amino acid and Its metabolites	397	3.0269	Tyr-Leu-OH	C22H26N2O7	430.174	429.164	7.98165	M-H	46506.4	27287.5	31511.9	18514.8	9905.69	33313.8	29162.9	8155.53	28692.2	28697.7	24079.9	20729.6
Amino acid and Its metabolites	398	3.0274	Tyr-Thr-Phe-Lys-Asn	C32H45N7O9	671.328	626.35	28.4856	M-H-CO2	6194.41	4969.83	5955.72	3492.08	5641.47	2924.11	306.897	1703.92	2168.89	2209.41	1319.42	1941.95
Amino acid and Its metabolites	399	3.0459	Phe-Thr	C13H18N2O4	266.127	249.124	0.6	M+H-H2O	4834.93	3554.67	4508.67	3335.95	5156.15	2040.23	4424	6458.22	6174.86	6636.31	6914.67	5598.38
Amino acid and Its metabolites	400	3.0618	Phe-Thr-Arg-Lys	C25H42N8O6	550.323	589.298	11.3908	M+K	2081.09	2377.4	1212.04	11769.3	11540.5	9804.27	393.682	395.99	529.251	1674.4	528.613	1279.18
Amino acid and Its metabolites	401	3.0777	Phe-Asp	C13H16N2O5	280.106	245.092	0.45	M+H-2H2O	7855.89	6415.93	7237.39	6754.54	4055.5	5618.32	15273.6	17322.6	16924.9	16462.2	18681	17422.6
Amino acid and Its metabolites	402	3.082	Asn-Asn-Leu-Asn-Val	C23H40N8O9	572.292	571.271	18.454	M-H	27933.6	7736.69	20904.3	407.379	10292.2	1920.31	27576.8	19845.1	67582.6	16112.7	11635.8	12563.4
Amino acid and Its metabolites	403	3.0832	Spaglumic Acid	C11H16N2O8	304.091	303.082	5.62903	M-H	41395.7	39232.5	36104.2	41086.7	36057	36178.3	34734.9	18227.1	34324.4	29539.5	29298.4	33025
Amino acid and Its metabolites	404	3.0832	Glu-His	C11H16N4O5	284.112	265.085	22.2758	M-H2O-H	58728.5	62830.7	59592.3	65093	50651	69320.2	54714.4	48215.9	52665	42215.6	42797.7	51578.9
Amino acid and Its metabolites	405	3.0832	Tyr-Trp-Cys	C23H26N4O5S1	470.162	469.161	3.42264	M-H	17933.8	16377.1	21988	15011.1	14341.3	16815.1	15767.7	4224.7	9784.48	11749.7	13104.9	2011.99
Amino acid and Its metabolites	406	3.0936	Thr-Ala-Phe-Lys	C22H35N5O6	465.259	504.213	10.1751	M+K	3669.44	3745.85	3869.39	5906.13	6107.13	3892.23	3679.94	16336.1	9220.24	10544.3	8484.03	10048.8
Amino acid and Its metabolites	407	3.099	Glu-Phe	C14H18N2O5	294.122	275.104	0.70208	M-H2O-H	36935.3	24805.7	36328.8	26016.2	37291.1	20654.6	78733.9	103314	88446.1	107600	102757	82853.2
Amino acid and Its metabolites	408	3.099	Ile-Phe-Asp-Arg-Asn	C29H45N9O9	663.334	662.314	16.6198	M-H	81369.1	16444.9	90629.2	8115.13	9703.61	3434.34	66628.5	31602	60346.1	49339.2	33617.9	37823.9
Amino acid and Its metabolites	409	3.1096	Gln-Ala-Glu-Asp	C17H27N5O10	461.176	462.188	5.50253	M+H	19979.6	14609.8	13701.9	11893.7	13418.9	10574	16766.9	24673.8	22363.9	24374	27095.9	20694.7
Amino acid and Its metabolites	410	3.1149	Mikamycin B	C45H54N8O10	866.396	865.405	20.6956	M-H	20839	13786	18920.8	14202.1	27656.7	10023.6	2809.03	6847.06	6540.76	1776.15	15641.9	6211.23
Amino acid and Its metabolites	411	3.121	3-Azaniumyl-4-[(1-Methoxy-1-Oxo-3-Phenylpropan-2-yl)Amino]-4-Oxobutanoate	C14H18N2O5	294.122	277.119	3.62577	M+H-H2O	9361.44	8532.53	17439.4	8807.37	8915.9	5422.12	22115.8	23730.9	23884.9	26724.3	23407.4	22465.7
Amino acid and Its metabolites	412	3.1256	Phe-Leu-Glu-Lys-Asp	C30H46N6O10	650.327	692.372	16.78	M+CH3CN+H	1046.19	1219.45	500.914	923.758	975.489	574.562	18384.4	39660.7	23508.3	29896.5	24323	30610.9
Amino acid and Its metabolites	413	3.131	Pyroglutamyltryptophan	C16H17N3O4	315.122	314.116	7.26525	M-H	504.627	4800.44	3388.42	57.4977	3244.39	4132.76	11106.1	12355.3	13401.3	20245.1	9591.38	7797.46
Amino acid and Its metabolites	414	3.1419	Asn-His-His	C16H22N8O5	406.171	407.189	13.394	M+H	13409.5	13896.5	20576.8	10586.5	14935	14101.6	16145.7	17730.3	10934.9	8930.42	16305.8	14971.5
Amino acid and Its metabolites	415	3.147	Neurotensin	C35H52N8O12	776.37	613.328	8.41164	M-H-C6H10O5	490.02	596.624	338.084	280.693	133.068	141.818	6353.13	13427.7	7544.93	15062.5	6719.76	4922.08
Amino acid and Its metabolites	416	3.147	H-γ-Glu-Leu-OH	C11H20N2O5	260.137	300.156	5.14178	M-H+CH3CN	6817.27	3854.9	10323.3	10145.4	14462.8	5061.47	42939	53515	67613.6	57008.7	44723.5	45776.9
Amino acid and Its metabolites	417	3.1552	Damgo	C26H35N5O6	513.259	512.256	21.1674	M-H	6931.95	2091.05	6519.24	1935.26	4693.45	3203.27	10228.2	7914.69	32216.2	15648.5	6791.21	14455.3
Amino acid and Its metabolites	418	3.1574	Hyp-Ile	C11H20N2O4	244.142	228.142	13.9405	M+H-H2O	35950.7	24240	31025.7	26347.9	30888.2	19280.3	27314.3	39694.6	35489.7	36496.9	39650.5	29800.6
Amino acid and Its metabolites	419	3.163	Lysyl Threonine	C10H21N3O4	247.153	354.131	2.60341	M-H	27069.7	45243.5	41205.5	13093.1	14925.2	13817.4	34998	35396.4	29115.8	40202.3	47952.3	35914.7
Amino acid and Its metabolites	420	3.163	Merodesmosine	C18H34N4O6	402.248	401.238	4.56189	M-H	1333.04	6476.9	2582.57	157.179	1201.51	588.005	10772	10351.7	12708.7	15618.6	7199.14	8078.82
Amino acid and Its metabolites	421	3.163	L-Tyrosyl-L-Threonine	C13H18N2O5	282.122	327.114	7.38568	M+HCOO	127105	119085	116070	49786.7	38881.4	42225.7	106403	112961	104940	131656	164772	122721
Amino acid and Its metabolites	422	3.1882	Glu-Leu-Asp-Lys-Trp-Ala	C35H52N8O11	760.376	799.334	0.72964	M+K	366.143	4732.89	14338.4	6793.88	5371.73	6348.4	2730.51	711.647	2520.01	2934.74	2858.8	1617.6
Amino acid and Its metabolites	423	3.1953	Leu-Ser-Ala-Leu-Glu	C23H41N5O9	531.29	530.281	4.28943	M-H	3693.85	1105.2	1938.52	3746.91	1563.15	676.093	90406.5	85475	106413	120396	90321.6	87529.5
Amino acid and Its metabolites	424	3.2113	Val-Ser-Thr-Asp	C16H28N4O9	420.186	419.182	10.4018	M-H	35494.1	35810.6	40216.3	27419.7	36686.6	27250.8	45627.1	73481.8	59363.2	66852.2	74526.8	67743.8
Amino acid and Its metabolites	425	3.2113	His-Glu-Ile-Glu	C22H34N6O9	526.239	525.229	8.55338	M-H	24296.8	20090.7	20817.2	20798.9	33943.2	20949.6	24338.2	49725.9	31584.6	38539.3	37507.7	35177.3
Amino acid and Its metabolites	426	3.2113	Phe-Phe(4-Cl)-OH	C23H19ClN2O6	454.093	453.08	14.9032	M-H	333556	374432	413757	327254	341865	366466	344391	398662	382735	443618	454932	357002
Amino acid and Its metabolites	427	3.2119	Asp-Val-Gln	C14H24N4O7	360.164	721.349	14.9031	2M+H	24373	4535.01	25397.8	8490.54	13783	6254.06	33367.4	17253.9	27472.1	27505.6	33539.3	18026.4
Amino acid and Its metabolites	428	3.2199	Arg-Asp	C10H19N5O5	289.139	290.143	0.953	M+H	2077.8	2154.46	1946.66	3583.52	1973.83	469.811	9435.2	6155.7	7062.53	8203.62	6865.9	6155.09
Amino acid and Its metabolites	429	3.2274	Val-Gln-Ile-Asp	C20H35N5O8	473.249	472.238	6.16223	M-H	12386	12128.6	16039.4	6504.15	10774.3	5043.96	15838.5	18063.4	25137.6	17858.8	15488	17992.2
Amino acid and Its metabolites	430	3.2358	Leu-Leu-Glu	C17H31N3O6	373.221	360.213	0.71475	M+H-CH2	7578.39	4950.44	7465	4459.24	4354.4	4966.54	7892.8	8404.11	12549.7	10384	5212.85	10669.3
Amino acid and Its metabolites	431	3.2358	Val-Ala-Gly-Val-Ala	C18H33N5O6	415.243	416.25	7.42679	M+H	1047.77	1064.98	999.783	553.844	1446.46	308.204	8254.71	12003.9	12907.3	16031.4	8889.47	11225.5
Amino acid and Its metabolites	432	3.2421	Ile-Leu-Leu-Gly-Ala	C23H43N5O6	485.321	484.312	1.5591	M-H	6226	4553.71	8871.16	2403.78	2600.85	1178.83	13613.1	713.741	1537.75	908.462	239.146	489.105
Amino acid and Its metabolites	433	3.2436	Val-Lys	C11H23N3O3	245.174	352.15	0.80535	M-H	28032	17307.4	21827.8	16622.8	31648.2	17833.7	40971.9	69411.1	49907.6	56137.8	55347.1	48346.9
Amino acid and Its metabolites	434	3.2436	Phe-Gln-Asp-Arg	C24H36N8O8	564.266	563.245	17.1133	M-H	17353.8	4383.04	11635.5	1209.88	9365.47	4986.16	31021	44190.1	49548.5	39416.3	24203	38240.6
Amino acid and Its metabolites	435	3.2436	Thr-Tyr-Leu-Glu	C24H36N4O9	524.248	261.122	3.37835	M-2H	1615.5	2374.84	2802.93	4637.94	4819.15	2743.72	3640.6	8428.52	2964.38	3904.96	7158.38	2140.09
Amino acid and Its metabolites	436	3.2517	Arg-Glu-Lys-Asp-Lys	C27H50N10O10	674.371	675.367	18.5294	M+H	14937.1	17672.6	19655.4	16472.7	22948.2	16915.4	7203.94	5625.58	5900.67	3005.71	5659.9	5694.82
Amino acid and Its metabolites	437	3.2517	Leu-Val-Val-Val-Gly	C23H43N5O6	485.321	470.297	4.80983	M-H-CH2	2550.93	11916	5391.4	6091.05	10320.3	5937.02	14741.9	11765.9	20069.4	25559.3	17058	7435.24
Amino acid and Its metabolites	438	3.2598	Tyr-Ala-Thr	C16H23N3O6	353.159	405.166	3.286	M+Cl+NH3	31091.3	22955.3	30813.8	16510.1	23767.2	17024.1	34593.1	44249.1	45356.1	51705.4	56225.5	55414.9
Amino acid and Its metabolites	439	3.2678	Asp-Arg-Val-Lys-Asp	C25H45N9O10	631.329	632.343	12.122	M+H	265718	260127	245044	301450	276488	269156	63545.3	20724.9	34793.4	18179	10132.1	22918.3
Amino acid and Its metabolites	440	3.2679	Leu-Thr-Gln-Gln-Leu	C26H47N7O9	601.343	600.332	0.875208	M-H	1100.51	856.549	855.941	660.663	350.688	1135.2	1960.57	7498.16	3164.67	6879.65	5765.02	2632.78
Amino acid and Its metabolites	441	3.2891	Ile-His-Val-Leu-Glu	C28H47N7O8	609.349	608.338	1.00386	M-H	2549.23	683.23	1689.36	2277.72	9991.83	3376.89	10187.9	9766.49	13486.3	12091.9	8315.59	11308.9
Amino acid and Its metabolites	442	3.2922	L-Homophenylalanine	C10H13NO2	179.095	231.099	16.73	M+Cl+NH3	6030.52	521.865	4609.41	3293.11	6818.84	4757.78	88564	64467.4	75141.7	95447.1	100171	78546.7
Amino acid and Its metabolites	443	3.2922	Tert-Butoxycarbonylasparagine	C9H16N2O5	232.106	213.088	2.69575	M-H-H2O	24641.4	19508	31190.4	24630.4	30998.7	18055.8	346029	254127	274556	353060	297390	256190
Amino acid and Its metabolites	444	3.3002	Glu-Met-Leu-Val-Ala	C24H43N5O8S	561.283	562.287	8.36287	M+H	12600.4	11193.1	12460.6	3292.4	4001.89	4192.65	5103.35	1979.37	1845.02	2276.5	2710.86	2404.28
Amino acid and Its metabolites	445	3.3002	Ala-Thr-Ile-Lys	C19H37N5O6	431.274	432.28	1.68273	M+H	17681.2	54797.5	41575.3	16771.7	22940	28852.9	26102.6	22979.3	16142.1	15820.5	16228.7	22535.2
Amino acid and Its metabolites	446	3.3081	N-Acetyl-L-Valine	C7H13NO3	159.089	158.082	1.14175	M-H	4391.08	3180.07	2715.87	2065.45	4347.69	1680.89	2793.02	4944.59	3394.29	4049.88	4037.37	6412.61
Amino acid and Its metabolites	447	3.3483	Phe-Glu-Glu-Phe-Leu	C34H45N5O10	683.317	684.322	6.80088	M+H	9753.4	14491.1	7698.21	7085.88	18156.2	7429.18	19128.9	21661.4	25714.1	35431.2	18328.8	15799.9
Amino acid and Its metabolites	448	3.3566	Ala-Hophe-OH	C18H18N2O6	358.116	357.107	5.65232	M-H	592867	444228	599409	238112	224776	206581	26884.3	43715.3	72668.4	15993.7	110828	18186.7
Amino acid and Its metabolites	449	3.3644	N-(4-Aminobenzoyl)-L-Alanine	C10H12N2O3	208.085	191.085	7.97704	M+H-H2O	800604	650755	842758	212281	156064	148113	10553.3	12596.4	19825.6	6103.85	3192.28	4182
Amino acid and Its metabolites	450	3.3644	Isoleucylcysteine	C9H18N2O3S	234.104	235.111	0.40791	M+H	13066.8	13098.6	13294	6666.28	7496.31	7791.97	5437.68	5281.65	7368.58	4741.28	5404.32	5944.28
Amino acid and Its metabolites	451	3.3644	Phe-His	C15H18N4O3	302.138	303.138	18.4195	M+H	612910	498935	629490	161974	121393	117640	8621.94	11143.2	14935	4068.11	2658.75	4825.97
Amino acid and Its metabolites	452	3.3644	Tyr-Ala-Leu	C18H27N3O5	365.195	366.206	7.70972	M+H	15078.3	13891.5	19021.8	9618.65	6951.26	8627.04	109.624	385.803	1526.03	566.117	189.894	356.788
Amino acid and Its metabolites	453	3.3645	Val-Asn-Phe-Asp	C22H31N5O8	493.217	528.186	4.58847	M+Cl	21855.7	15853.8	25458.1	9095.42	7969.59	2044.33	1797.56	790.154	1915.49	1718.71	1122.49	619.754
Amino acid and Its metabolites	454	3.3645	Alanylglutamylarginine	C14H26N6O6	374.191	409.164	0.95675	M+Cl	26403.2	21017	25760.1	17270.8	13746.7	7838.89	2206.78	12170.5	4412.21	6480.7	5201.46	6169.59
Amino acid and Its metabolites	455	3.3723	Gln-Ile-Tyr-Glu	C25H37N5O9	551.259	550.25	6.59814	M-H	34758.9	47764.3	41960.1	36114.6	34092.4	23977	13719.6	25805	23899.6	15717.7	8237.02	13881.4
Amino acid and Its metabolites	456	3.3723	Aspartylhistidylarginine	C16H26N8O6	426.197	425.193	1.2452	M-H	11146.3	4801.26	11502.5	15040.8	23137.2	8035.9	16510.3	13320.1	11314.7	24819.4	18031.2	18267.4
Amino acid and Its metabolites	457	3.3802	Gln-Asp-Met	C14H24N4O7S1	392.137	375.13	8.97175	M+H-H2O	78947.5	87934.1	88575.1	69297.1	51376.4	68206.8	47788.8	61404.6	51683.9	54040	111464	53536.4
Amino acid and Its metabolites	458	3.388	Carnosine	C9H14N4O3	226.107	451.211	12.9858	2M-H	12580	4362.55	12038.7	1209.08	1941.66	893.769	42.809	224.287	592.412	63.854	165.944	253.301
Amino acid and Its metabolites	459	3.388	Isoleucyllysine	C12H25N3O3	259.19	366.166	0.81392	M-H	80950.4	60033.5	70646.3	63315.2	83747.4	57275.8	120997	182298	137932	171765	157111	139185
Amino acid and Its metabolites	460	3.388	Nap-Asn-OH	C22H19N3O7	437.122	436.111	4.75995	M-H	11496.4	12627	11175.4	10441.3	8645.06	13661.9	10184.9	11425.3	13234.5	16013.4	20837.8	3558.9
Amino acid and Its metabolites	461	3.3959	Phe-Ala	C12H16N2O3	236.116	219.113	0.343501	M+H-H2O	8871.78	12729.7	12420.9	11539.1	9286.87	10456.4	7508.73	11674.4	10742.2	11020.5	11728.8	11165.2
Amino acid and Its metabolites	462	3.4038	Β-D-Glucopyranosyl (2Α,3Β,4Β,19Α)-2,3,19,23-Tetrahydroxyolean-12-En-28-Oate	C36H58O11	666.398	701.365	7.61813	M+Cl	9328.97	14935.3	10487.8	18930.3	24071	17806	3498.59	8204.89	2273.06	5950.26	1106.04	4758.57
Amino acid and Its metabolites	463	3.4117	Leu-Lys	C12H25N3O3	259.19	368.182	2.75123	M+H	17523.7	12476.8	12388.9	13127.9	15309.4	11558.7	19937.2	30551	21995.6	26896.3	23509.2	22511.8
Amino acid and Its metabolites	464	3.4117	Tyr-Ile	C15H22N2O4	294.158	277.155	0.1	M+H-H2O	22416.9	16419.2	27410.3	17047.9	18459.7	19446.5	14612.4	27218.7	19144.3	21410.8	23655.8	27583.4
Amino acid and Its metabolites	465	3.4117	Pro-Pro-Tyr	C19H25N3O5	375.179	398.168	1.0525	M+Na	811.256	506.537	131.27	830.652	51.6353	627.385	4781.92	3004.79	2587.34	5803.08	5692.39	2848.49
Amino acid and Its metabolites	466	3.4363	Adouetine Z	C42H45N5O5	699.342	698.353	23.3222	M-H	16291.3	15842.4	13321.1	18428.9	32366.4	18274	9207.77	7211.4	3358.14	6611.77	12390.4	13646.1
Amino acid and Its metabolites	467	3.4437	Val-Ile-Leu-Asp	C21H38N4O7	458.274	476.307	1.31087	M+NH4	28480.6	101623	55333.4	24706.9	33676.2	37008.1	30102.8	27268.4	21055.3	19371.3	21784.3	30224.1
Amino acid and Its metabolites	468	3.46	Phe-Glu-Lys-Ala-Ala	C26H40N6O8	564.291	565.295	14.3476	M+H	1946.74	3411.72	6515.12	7299.56	18443	9883.71	14000.9	15781.4	17672.6	12636.4	5333.81	16777.1
Amino acid and Its metabolites	469	3.4687	Ac-Yvad-Cho	C23H32N4O8	492.222	491.213	2.87964	M-H	70444.5	33370.9	41545.6	18107.3	32529.9	16093.9	12513.4	17576.9	31703.2	14376.4	16949.9	12700.6
Amino acid and Its metabolites	470	3.4687	Phe-Leu-Tyr-Asp	C28H36N4O8	556.253	591.211	22.9229	M+Cl	144935	163790	247083	39994	15284.8	27677.9	19951.2	53241.3	32190.3	47412.7	36999.2	24384
Amino acid and Its metabolites	471	3.4759	Thr-Glu-Leu-Lys	C21H39N5O8	489.28	745.907	5.85231	3M+H+Na	3206.1	3785.03	3281.22	2188.91	1070.56	1429.97	572.508	444.779	234.279	320.168	375.002	478.304
Amino acid and Its metabolites	472	3.4844	Hydroxyisocaproic Acid	C6H12O3	132.079	131.071	0.4	M-H	212351	94861.6	188241	65019.9	118719	48820	61279.4	66845.5	128029	59681.8	46961.2	60619.6
Amino acid and Its metabolites	473	3.4849	Asn-His-Val-Asp	C19H29N7O8	483.208	482.204	3.58284	M-H	11632.4	1331.31	11003.8	304.772	1051.79	605.592	6560.64	2923.44	3000.65	1549.9	4601.11	4931.8
Amino acid and Its metabolites	474	3.4849	Gln-Ile-Val-Glu	C21H37N5O8	487.264	486.254	4.45366	M-H	9047.96	4741.36	5928.36	3585.8	7724.72	1503.97	18079.4	18758.6	41774	24712.2	23017.9	16099
Amino acid and Its metabolites	475	3.5011	His-Glu-Phe-Glu	C25H32N6O9	560.223	559.215	1.36114	M-H	10518.7	16921.7	24469.4	16974.6	27164.9	20485.6	30463.4	3838.44	39107.6	34036.3	46901.5	39691.6
Amino acid and Its metabolites	476	3.5083	Asp-Gln-Ile	C15H26N4O7	374.18	375.192	7.16291	M+H	7304.2	3581.71	2608.96	8285.54	10337	6939.85	9144.57	14863.7	11733.9	8723.33	5355.64	13677.5
Amino acid and Its metabolites	477	3.5083	Asp-Val-Ala-Arg	C18H33N7O7	459.244	460.259	16.0716	M+H	71158.1	72816.8	94983.5	44236.9	36805.2	47398.5	22564.3	24293.7	19546	28902.9	20736	28338.8
Amino acid and Its metabolites	478	3.5083	Leu-Ile-Tyr	C21H33N3O5	407.242	407.239	7.69598	M+	32132.6	29513.9	30363.4	27317.7	31955.8	27211	25412.1	23661.7	22615.9	25702.2	23774.3	27810.9
Amino acid and Its metabolites	479	3.5103	Leu-Ile-Ser-Glu	C20H36N4O8	460.253	461.261	3.61821	M+H	16894	18339.1	22233.3	11585.7	13874.1	11363.4	6393.62	6294.47	5828.97	8465.15	5632.62	7117.54
Amino acid and Its metabolites	480	3.5335	Ser-Ala-Asn-Asp	C14H23N5O9	405.15	404.142	3.51104	M-H	16744	8272.78	14716.4	11324.2	10526.5	6510.59	21931.7	27653.5	24525.6	17091.7	29598.5	21611
Amino acid and Its metabolites	481	3.5406	Asp-Lys-Tyr-Asp	C23H33N5O10	539.223	540.226	4.24789	M+H	28961	24056.7	24013	29546.5	35574.7	34468.3	3560.16	5335.06	803.488	9019.32	3763.68	6536.75
Amino acid and Its metabolites	482	3.5413	1H-Indole-2-Carboxylic Acid, 1-[(2S)-2-[[(1S)-1-(Ethoxycarbonyl)-3-Phenylpropyl]Amino]-1-Oxopropyl]Octahydro-, (2S,3Ar,7As)-	C24H34N2O5	430.247	465.214	1.79502	M+Cl	3464.3	4498.93	5620.33	764.239	791.129	540.21	537.789	272.33	449.963	628.892	332.652	319.281
Amino acid and Its metabolites	483	3.5568	Asn-Ala-Leu-Ala-His	C22H36N8O7	524.271	525.287	19.7348	M+H	11142.4	56539.3	21554.6	9269.1	14410.3	12623	13888.4	13487.8	9458.03	11001.2	7570.99	16696
Amino acid and Its metabolites	484	3.5568	Lys-Tyr-Tyr-Arg-Val	C35H53N9O8	727.402	714.398	3.72547	M+H-CH2	7609.11	7869.3	5868.5	5567.06	5604.54	5475.07	1426.03	2410.46	2392.38	1756.52	3279.45	1258.59
Amino acid and Its metabolites	485	3.5729	Gln-His-Phe-Arg	C26H38N10O6	586.298	272.161	4.39898	M+2H-CO2	2352.28	164.044	1122.7	1471.5	1092.68	1035.26	2496.04	2451.39	2360.46	3191.89	1353.33	1897.77
Amino acid and Its metabolites	486	3.5821	5-(Β-D-Galactopyranosyloxy)-L-Lysine	C12H24N2O8	324.153	215.092	0.66475	2M-3H	1228.72	1271.25	1069.53	6730.5	261.347	531.249	9855.17	3419.71	9759.28	8741.37	4134.07	12125.2
Amino acid and Its metabolites	487	3.5821	S-Hexylglutathione	C16H29N3O6S	391.178	390.165	9.49302	M-H	72226.5	54938.3	60846.8	49768.5	74462	40309.4	15878.7	8573.49	16086.4	24145.3	14673.2	9709.27
Amino acid and Its metabolites	488	3.5821	6-Amino-2-[(2-Amino-3-Phenylpropanoyl)Amino]Hexanoic Acid	C15H23N3O3	293.174	400.15	0.793634	M-H	60717.7	43064.2	47755.7	41073.5	58182.6	38096.3	90523.8	146854	107245	127304	127394	102368
Amino acid and Its metabolites	489	3.5981	Lactacystin	C15H24N2O7S	376.13	375.119	9.067	M-H	58504.4	35404.6	41713.4	30232.2	39878.2	32944.2	76938.4	81399.2	82224.6	88484.3	86807.8	83134.7
Amino acid and Its metabolites	490	3.6053	H-Tyr-Pro-Phe-Val-Glu-Pro-Ile-OH	C44H61N7O11	863.443	881.453	17.2639	M+H+NH3	3217.33	102.707	15050.2	11186	3457.1	1629.95	211081	193871	169935	175859	150872	238305
Amino acid and Its metabolites	491	3.6255	Tyr-Asp-Arg-Arg	C25H40N10O8	608.303	609.312	3.02858	M+H	81.5658	7378.19	472.035	297.075	243.399	373.455	41.555	180.455	251.052	157.849	158.352	264.381
Amino acid and Its metabolites	492	3.6517	Pro-Leu	C11H20N2O3	228.147	211.144	0.594955	M+H-H2O	205289	137084	168831	144371	172139	114349	147845	220589	190212	218583	211649	174940
Amino acid and Its metabolites	493	3.6517	2-Benzamido-4-Methylpentanoic Acid	C13H17NO3	235.121	236.128	9.60875	M+H	11141.3	7322.19	8871.71	7681.73	9730.33	6219.41	18248.2	23356.5	18651.6	23705.2	23650.4	21831.4
Amino acid and Its metabolites	494	3.6625	Ser-Ala-Gln-Asp	C15H25N5O9	419.165	418.163	9.40858	M-H	17257.7	11922.6	13007.7	12804.4	44904.9	11900	103063	231056	136204	220544	152756	159043
Amino acid and Its metabolites	495	3.6675	Tyrosylleucine	C15H22N2O4	294.158	277.155	0.15	M+H-H2O	9226.02	7331.17	8246.34	7404.36	8273.46	5863.83	5538.59	8006.37	8031.26	6642.52	8478.24	6023.02
Amino acid and Its metabolites	496	3.6675	Glu-Ser-Ser	C11H19N3O8	321.117	322.127	5.93372	M+H	16941.5	15551.3	13772.2	12595.5	13031.9	11509	25578.8	26491.5	23665.7	29234	35315.5	25782.2
Amino acid and Its metabolites	497	3.6675	His-Arg-Lys-Glu	C23H40N10O7	568.308	569.313	3.72219	M+H	6942.9	71335.7	22328.4	13787.3	4302.56	10327.3	18561.6	16604.4	10564.5	16187.6	10484.1	1038.71
Amino acid and Its metabolites	498	3.6785	Threonyl-Asparagine	C8H15N3O5	233.101	414.117	3.08834	M+CH3COO	12041.1	10001.5	12777.1	11068.1	7912.23	8311.17	32680.3	25108.9	18442.8	23335.7	28558.8	31737.3
Amino acid and Its metabolites	499	3.6834	Lys-Glu-Arg-Phe-Ala	C29H47N9O8	649.355	650.349	16.3242	M+H	6683.57	6353.87	11837.3	4768.49	8030.69	4235.37	15206.1	11932.8	18614.4	22995	9391.95	14930
Amino acid and Its metabolites	500	3.6946	Gly-Ala-Glu-Ile-Arg	C22H40N8O8	544.297	543.29	7.18455	M-H	2827.36	3712.06	3503.02	2731.47	3333.75	2165.09	511.047	60.703	1345.53	420.43	608.17	546.751
Amino acid and Its metabolites	501	3.7106	3,7-Dimethyluric Acid	C7H8N4O3	196.06	391.114	3.13648	2M-H	9948.96	5625.93	7192.05	5551.98	10618.6	6759.2	14228.5	24289.7	22679.8	25019.3	19678.4	19579
Amino acid and Its metabolites	502	3.7232	Arg-Asp-Leu-Tyr-Ser	C28H44N8O10	652.318	653.335	14.472	M+H	1349.36	31914.1	1916.69	1720.68	2220.03	1758.82	693.524	3188.12	1023.38	2433.86	559.837	1462.34
Amino acid and Its metabolites	503	3.7268	N-Phenylacetyl-L-phenylalanine	C17H17NO3	283.121	335.124	15.9466	M+Cl+NH3	60463.6	35853.9	48429.9	37080.5	58059.2	28820.9	87077.1	161857	104308	164467	145780	114706
Amino acid and Its metabolites	504	3.7556	Phe-Tyr-Lys-Arg	C30H44N8O6	612.338	613.34	10.3164	M+H	8625.97	72679.8	20419.3	9949.31	14779.2	13392.3	14957	12759.1	9825.63	12918.6	7225.93	17323.8
Amino acid and Its metabolites	505	3.7587	Lys-His-Phe-Arg	C27H42N10O5	586.334	557.328	3.35066	M-H-CO	25743.3	3611.24	23291.5	398.146	421.392	209.396	16103.7	7094.87	11485.1	10695.5	9086.59	9275.02
Amino acid and Its metabolites	506	3.7637	Proline-Hydroxyproline	C10H16N2O4	228.111	211.108	6.54941	M+H-H2O	5875.55	3400.35	6017.05	2605.05	6855.49	2723.37	11681.7	16650.9	12939.9	13731	13373.2	11193.1
Amino acid and Its metabolites	507	3.7637	Ile-Phe-Gln-Glu	C25H37N5O8	535.264	536.272	5.20619	M+H	4715.19	6460.82	5484.37	8647.35	5357.43	7218.06	1949.01	4637.06	2102.34	2666.65	1400.5	3198.92
Amino acid and Its metabolites	508	3.7753	Phe-Abu-OH	C18H18N2O6	358.116	393.096	23.8308	M+Cl	31746.5	28478.3	37797.8	24464.3	24096.7	25825.8	31735.3	26908.4	31488.9	37805	55048.8	28657.7
Amino acid and Its metabolites	509	3.7753	Glyphosate	C3H8NO5P	169.014	150.002	15.667	M-H2O-H	9124.38	8080.39	9236.47	8726.86	8427.8	8415.24	5895.71	4084.15	5732.76	4802.45	2148.5	3819.55
Amino acid and Its metabolites	510	3.7753	Arg-Thr-Ala-Arg	C19H38N10O6	502.298	486.269	2.82879	M-H-CH3	729.191	990.266	1922.05	434.313	1086.39	646.04	7315.06	6474.86	8521.46	7459.88	5270.67	4360.91
Amino acid and Its metabolites	511	3.7915	Thr-Pro-Ile	C15H27N3O5	329.195	432.151	2.67775	M+Cl+NaCOOH	8666.31	5744.36	9689.76	7285.15	7706.19	4209.01	13506.9	30640.6	18828.8	31160.6	18070.3	23300.7
Amino acid and Its metabolites	512	3.7915	Asp-Lys-Ser-Cys-Ala	C19H34N6O9S	522.211	260.093	6.13235	M-2H	10317.9	7986.55	10325.3	8294.28	10096.7	6913.67	18240.6	28813.3	21087.7	24857	22757.3	19460.3
Amino acid and Its metabolites	513	3.8058	Arg-Lys-Asp-Lys-Glu	C27H50N10O10	674.371	692.406	5.59069	M+NH4	104.495	15098.3	278.563	598.713	87.2408	485.51	45.9524	81.1059	20.2191	36.0726	15.532	26.0091
Amino acid and Its metabolites	514	3.8067	Ala-Tyr-Ile-Asp	C22H32N4O8	480.222	479.213	5.46065	M-H	53966.6	31238.4	38594.8	20267.7	35845.2	14390.5	8742.64	15611.8	23686.3	18527.4	20130.7	11944.7
Amino acid and Its metabolites	515	3.8077	N-Boc-4-Cyanophenylalanine	C15H18N2O4	290.127	180.03	4.143	M+2Cl	3920.17	3709.25	3820.12	3479.75	2745.36	3163.3	4414.16	1797.82	4113.2	4287.8	2860.06	4704.84
Amino acid and Its metabolites	516	3.8077	Gln-Leu-Val-Arg-Ala	C25H47N9O7	585.36	620.326	1.44373	M+Cl	448.575	289.391	721.522	408.407	1125.73	615.3	4871.07	3221.64	8025.35	11860.9	7477.39	6828.33
Amino acid and Its metabolites	517	3.812	N-Acetyl-L-Phenylalanine	C11H13NO3	207.089	208.097	0.988755	M+H	8306.74	6915.52	7353.93	6018.17	6693.36	5877.3	13349.9	9173.52	11719.2	10894.6	12557.5	11330.6
Amino acid and Its metabolites	518	3.812	N-α-Acetyl-L-Lysine	C8H16N2O3	188.116	227.082	6.23411	M+K	6456.93	3562.32	4306.69	3078.89	5162.52	4175.13	8008.15	10865	9118.92	9050.62	8891.18	8031.79
Amino acid and Its metabolites	519	3.812	His-Asp-Ser	C13H19N5O7	357.128	358.14	9.29008	M+H	24807.2	17319.4	21946.3	17480	19405.8	14739.1	32428.7	39553.1	38873.8	35521.7	32622	34069.7
Amino acid and Its metabolites	520	3.8282	Phenylalanyl-proline	C14H18N2O3	262.132	245.129	0.257437	M+H-H2O	172798	119985	143009	127876	143604	116471	126974	204163	156479	185623	194135	242210
Amino acid and Its metabolites	521	3.8434	FMRF-Like Peptide From Snail Helix Aspersa	C44H61N11O10	903.46	740.416	11.857	M-H-C6H10O5	73.4053	911.049	496.447	104.229	397.058	199.329	3419.72	4787.22	4827.48	6509.68	1416.54	5332.34
Amino acid and Its metabolites	522	3.8597	Nostocyclopeptide A2	C40H54N8O9	790.401	789.381	8.91379	M-H	577.73	575.436	1444.79	1282.11	1895.62	1089.42	24360.9	64900.4	31038.8	55634.7	36264.7	40428.1
Amino acid and Its metabolites	523	3.8861	Arg-Asn-Ala	C13H25N7O5	359.192	736.432	21.1614	2M+NH4	163.204	22382.5	612.985	922.06	179.807	745.922	92.2751	301.883	355.691	151.671	115.255	107.08
Amino acid and Its metabolites	524	3.9082	Gly-Ala-His	C11H17N5O4	283.128	284.139	8.96608	M+H	36616	29300.6	32222	30517.8	31612.2	28334	27832.1	43566.2	33470	38974.8	40870.6	32619.7
Amino acid and Its metabolites	525	3.9082	Leu-Gly-Phe-Glu-Val	C27H41N5O8	563.295	564.302	2.63893	M+H	828.409	1595.93	1249.56	126.818	1773.29	376.371	9001.44	3875.46	9361.29	8787.44	3266.06	10038
Amino acid and Its metabolites	526	3.9135	1,5-Dihydro-coenzyme F420	C29H38N5O18P	775.195	758.199	7.90548	M+H-H2O	44168.4	47767.8	41566.6	29067.4	31482.6	21584.5	16305.7	41556.9	26649.8	39543.6	37165	40948.1
Amino acid and Its metabolites	527	3.9188	Lys-Gly	C8H17N3O3	203.127	312.11	23.16	M+H	2813.01	21700.4	14162.9	11226.8	49230.9	17977.2	25878.3	51722.3	42943.4	37267	1327.77	41583.5
Amino acid and Its metabolites	528	3.9246	Val-Phe	C14H20N2O3	264.147	371.123	2.39641	M-H	33439.2	22393.6	26121.4	18940.7	33675.5	17810.9	52776.6	60502.2	87786.6	68153	65185.4	77517.4
Amino acid and Its metabolites	529	3.9246	Gln-His	C11H17N5O4	283.128	282.124	13.0614	M-H	43660.8	26470	36942.8	30375.9	38544.2	25959.9	34778.7	39498.7	44865	53111.6	48947.7	46765.3
Amino acid and Its metabolites	530	3.9246	Tyr-Gln-Thr-Lys	C24H38N6O8	538.275	537.266	2.68675	M-H	6680.95	5161.14	6664.42	4127.6	7814.57	5574.44	10626.7	31574.7	13180.7	17188.5	11239	11232.8
Amino acid and Its metabolites	531	3.9246	Ala-Tyrme-OH	C18H18N2O7	374.111	373.103	0.939651	M-H	7359.36	6878.87	8842.07	4786.16	7078.04	6163.85	36912	45990.7	34981.2	47473.7	44128.3	44331
Amino acid and Its metabolites	532	3.9246	His-Asn-Val-Glu	C20H31N7O8	497.223	496.229	24.1089	M-H	11350.9	7092.53	9147.98	5183.19	17851.8	6892.31	9669.17	12494.3	10157.2	10158.4	10394.6	11038.2
Amino acid and Its metabolites	533	3.9246	4-Fluoro-L-Phenylalanine	C9H10FNO2	183.07	199.096	8.20127	M+NH4-2H	16070.4	6361.54	17356.3	11112.9	12707	14132.9	3730.48	10342.2	12675.6	12080.7	27409.6	7265.16
Amino acid and Its metabolites	534	3.9567	Pro-Arg-Asn	C15H27N7O5	385.207	788.426	24.2851	2M+NH4	5398.58	8848.16	5453.42	4818.83	6781.58	4583.78	156.067	1699.55	1734.04	611.873	1431.49	2420.82
Amino acid and Its metabolites	535	3.957	Abrine	C12H14N2O2	218.106	277.122	8.0928	M+CH3COO	16247.2	16072.1	19695.8	7264.79	9924.78	5408.79	10716.6	7145.22	21428.2	9467.81	5597.4	15358.4
Amino acid and Its metabolites	536	3.957	Ile-Met-Gln-Val-Pro-Phe-Ser-Val	C43H69N9O11S	919.484	918.489	14.4371	M-H	5386.45	4458.39	4533.71	686.028	1094.36	296.393	10402.7	3842.54	3055.87	1974.23	1687.24	573.908
Amino acid and Its metabolites	537	3.9733	Ile-Ala	C9H18N2O3	202.132	369.125	12.5436	M+CH3COO	26687.5	19845	27860.7	11630.5	32230	9976.04	63690	48462.2	139863	63996.8	46370.3	100234
Amino acid and Its metabolites	538	3.9891	Tyr-Phe	C18H20N2O4	328.142	311.139	2.16085	M+	33329.5	25663.6	30055.8	30544.7	29770.7	26594.6	23235.5	36105.6	33970.7	33002.5	36832.3	31105
Amino acid and Its metabolites	539	3.9891	Leu-Trp-Asn-Gly-Asp	C27H37N7O9	603.265	670.22	3.21873	M-2H+3Na	28267.8	17217.6	32543.8	10418.8	4715.16	4639.56	46570.7	17871.5	9657.57	33642.8	74800.3	28482.1
Amino acid and Its metabolites	540	3.9891	Glu-Arg-His-Asp	C21H33N9O9	555.24	670.108	10.0462	M-2H+3K	17662.9	11836.2	23408.4	7325.89	2208.68	3525.37	36967.1	12160.1	6475.62	25393.9	54530.4	17541.5
Amino acid and Its metabolites	541	3.9897	L-Phenylalanyl-L-Tyrosine	C18H20N2O4	328.142	309.124	6.15347	M-H2O-H	72157	55136.2	64794.1	55206.4	64802.4	52993.3	57775.8	110738	73202.4	85688.8	95820.5	71044.4
Amino acid and Its metabolites	542	3.9897	Alanyl-Poly(glycerolphosphate)	C6H14NO7P	243.051	242.044	4.47225	M-H	6412.07	4499.92	4350.15	5147	2464.91	4977.92	4559.57	2885.02	1638.79	1634.08	2455.46	2679.22
Amino acid and Its metabolites	543	4.006	N-Acetyl-L-Tryptophan	C13H14N2O3	246.1	245.093	1.14971	M-H	33047.2	18767.9	27306.4	16185.2	19953.5	10834.9	50004.2	64366.2	65138.5	69276	61104.4	52631
Amino acid and Its metabolites	544	4.0102	Phe-(4-Cl)-Phe-OH	C23H19ClN2O6	454.093	455.1	1.28711	M+H	6253.67	5439.78	8503.83	11935.5	5262.05	8027.87	7305.39	5836.1	6764.07	3084.19	5645.29	7001.56
Amino acid and Its metabolites	545	4.0218	N-Acetyl-DL-Tryptophan	C13H14N2O3	246.1	527.165	1.106	2M+Cl	2094.23	1487.85	1068.92	1324.99	176.294	2146.78	815.316	1053.64	654.954	180.011	2383.53	966.006
Amino acid and Its metabolites	546	4.0218	Asp-Nap-OH	C22H18N2O8	438.106	409.104	3.00316	M-H-CO	2537.62	2111.91	2448.54	3150.89	2497.73	1946.67	1686.32	2892.57	4326.76	1301.07	1596.19	9038.77
Amino acid and Its metabolites	547	4.0375	N-Acetyl-L-proline	C7H11NO3	157.074	156.072	11.482	M-H	836784	835002	853632	849679	827719	865006	833992	860573	787414	829757	827794	806989
Amino acid and Its metabolites	548	4.0529	Ser-Nap-OH	C22H20N2O7	424.127	423.118	3.98526	M-H	357513	344614	334837	351854	334149	356422	377328	355084	343326	356792	378900	352271
Amino acid and Its metabolites	549	4.0529	Ala-Cys-Gln	C11H20N4O5S1	320.115	319.107	3.6015	M-H	53437.2	53950.3	46049.9	46148	49704.1	51080.3	68657.2	79938.3	70256.7	75498.8	84983.6	73668.7
Amino acid and Its metabolites	550	4.0529	Gln-Asp-Cys-Tyr-Ser	C24H34N6O11S	614.201	598.181	10.3763	M-H-CH3	13618.8	15144.6	12954.1	15161.5	14246.4	11352.5	13683.4	12156.2	13185.9	13529.9	16949.7	15014.2
Amino acid and Its metabolites	551	4.0678	Met-Glu-Leu-Ser-Glu	C24H41N5O11S	607.252	646.214	1.10646	M+K	1897.11	2648.8	3782.76	1504.34	768.174	378.26	3547.52	2131.38	66.3994	3047.58	7879.43	3057.12
Amino acid and Its metabolites	552	4.0839	Abu-Nap-OH	C22H20N2O6	408.132	409.14	1.05408	M+H	309716	293740	318796	315616	280895	335700	287248	239953	258419	260153	268765	266116
Amino acid and Its metabolites	553	4.1144	Leucopyrokinin (LPK)	C42H66N12O12	930.492	929.474	15.3855	M-H	76.7516	9.89134	113.333	32.2356	666.339	87.4803	2143.27	10816.5	1071.2	7794.7	6689.42	1338.84
Amino acid and Its metabolites	554	4.1147	N,N-Dimethylarginine	C8H18N4O2	202.143	225.138	13.802	M+Na	11084.8	8879.01	10723.6	7888.3	9026.43	10104.8	10719.3	8079.93	12254.4	15673.7	7755.05	7837.48
Amino acid and Its metabolites	555	4.1304	O-Acetyl-L-Serine	C5H9NO4	147.053	199.051	6.1278	M+Cl+NH3	16955.2	12253.9	15766.7	14645.5	16092.8	13516.7	4290.14	5936.12	3967.12	4430.58	8224.5	5627.37
Amino acid and Its metabolites	556	4.1466	Dynorphin A (13-17),porcine	C30H43N9O10	689.313	724.276	0.418968	M+Cl	7860.34	9570.31	7682.66	3564.59	1384.59	2838.08	2031.83	1162.12	648.448	2629.31	2031.83	327.863
Amino acid and Its metabolites	557	4.1466	Ser-Pro-Pro-Ser-Ala	C19H31N5O8	457.217	294.146	3.79884	M-H-C6H10O5	9442.13	7080.04	8109.84	7243.7	12993.8	4842.71	440.643	2028.51	1541.26	936.401	315.832	977.642
Amino acid and Its metabolites	558	4.1734	H-Leu-Val-OH	C11H22N2O3	230.163	213.16	0.687311	M+H-H2O	25201.7	22103.1	28893.7	19108.4	22548	15559.8	22797.5	30978.9	33303.4	37236.1	27034.5	22807.6
Amino acid and Its metabolites	559	4.186	Arg-Gly-Asp-Ser	C15H27N7O8	433.192	456.178	7.18162	M+Na	3117.83	2016.96	1231.61	4037.16	6889.08	4739.4	5770.14	7914.27	8069.37	10019.1	6833.41	5665.62
Amino acid and Its metabolites	560	4.1953	His-Phe-Asp	C19H23N5O6	417.165	452.133	7.59023	M+Cl	15598.4	11477	10893.6	2487.98	3239.81	231.414	1258.34	476.911	483.867	2159.22	2243.92	2241.95
Amino acid and Its metabolites	561	4.1994	Pyroglutamyl-Aspartyl-Arginine	C15H24N6O7	400.171	399.165	1.61756	M-H	2845.82	3090.13	2723.55	3063.81	5324.31	2842.72	4433.1	8292.52	6702.61	5307.8	4768.25	5256.06
Amino acid and Its metabolites	562	4.2115	His-Gln	C11H17N5O4	283.128	282.125	8.67401	M-H	59189.6	42645.1	53142.4	48434.6	53073.8	43523.1	45579.4	78003.2	60947	73364.7	72585.2	35110.8
Amino acid and Its metabolites	563	4.2262	Suberylglycine	C10H17NO5	231.111	300.114	21.3587	M+Na+HCOOH	15941.9	15757.9	21978.8	17264.5	18919.4	18594.1	23053.3	19997.9	19568.5	18476.5	25148.7	18929.3
Amino acid and Its metabolites	564	4.242	H-Arg-Pro-OH	C11H21N5O3	271.164	294.155	3.48677	M+Na	16710.1	16678.6	17538.7	14696.2	20704.7	16254.3	19024	14422.5	14631.9	15459.2	18656.1	15631.7
Amino acid and Its metabolites	565	4.252	Abu-Phe-OH	C18H18N2O6	358.116	357.113	9.32779	M-H	40289.8	41904.1	43724.2	32718.8	39768.4	34550.4	50362.2	57620.8	39283.8	48865.5	54319.4	45723.4
Amino acid and Its metabolites	566	4.26	L-Prolyl-L-Methionine	C10H18N2O3S	246.104	281.068	2.967	M+Cl	7572.49	8923.51	13874.8	6172.41	3878.86	5808.89	7866.35	3216.13	7063.54	10245.8	13160.7	6161.04
Amino acid and Its metabolites	567	4.26	Di-Isodityrosine	C36H38N4O12	718.249	717.24	2.25953	M-H	5375.9	929.316	2697.06	1585.47	2016.16	1321.04	11904.9	20049.7	16100.2	20247.9	14700.5	14677.6
Amino acid and Its metabolites	568	4.2702	Ser-His-Ala-Lys	C18H31N7O6	441.234	442.237	9.0082	M+H	5320.91	4980.83	5721.58	14682.8	4379.56	5810.13	8596.48	16795.8	12365.7	18502.1	13204	16328
Amino acid and Its metabolites	569	4.2757	Threoninyl-Isoleucine	C10H20N2O4	232.142	353.132	6.66857	M-H	29944.5	26650.9	26677.1	37246.7	32213.1	34009.1	28953.7	33680.3	22291.2	27118.3	27928.3	24109.7
Amino acid and Its metabolites	570	4.288	L-Canavanine	C5H12N4O3	176.091	253.01	0.404775	M-H+2K	16981.1	22355.5	26877.4	10643.9	7097.98	9631.62	9572.06	7908.68	14101.6	15215.1	23991.6	9065.77
Amino acid and Its metabolites	571	4.2914	Metalaxyl	C15H21NO4	279.147	250.108	2.35425	M-H-C2H4	2077.5	923.624	1533.27	1005.37	1409.03	673.516	7041.69	10136.9	8010.38	8944.17	7257.84	7448.63
Amino acid and Its metabolites	572	4.3139	Ac-Val-Asp-Val-Ala-Asp-CHO	C23H37N5O10	543.254	604.203	5.44383	M+Na+K-H	4591.38	3619.84	3788.74	3599.15	4337.97	3762.94	2638.14	1721.2	443.622	1195.43	1448.11	1772.75
Amino acid and Its metabolites	573	4.3218	Glu-Phe-Tyr-Tyr-Arg	C38H48N8O10	776.349	777.356	5.23819	M+H	5615.84	4633.42	4541.95	5086.89	5209.5	3104.8	5608.77	5445.96	6374.3	8664	10590.9	5214.94
Amino acid and Its metabolites	574	4.4477	L-Saccharopine	C11H20N2O6	276.132	259.135	18.2374	M+H-H2O	142311	131025	120632	145960	133578	138313	134535	110152	125554	107783	123598	115999
Amino acid and Its metabolites	575	4.4497	Phe-His	C15H18N4O3	302.138	409.118	10.2811	M-H	10421.3	11349.3	13562.6	5885.8	13222.8	7292.19	4207.01	12672.4	759.785	8831.1	4579.86	8155.22
Amino acid and Its metabolites	576	4.4497	N-Acetyl-L-phenylalanyl-L-valine	C16H22N2O4	306.158	305.149	0.10675	M-H	4068.27	3151.2	2918.92	375.821	248.944	264.171	171.496	288.741	196.869	244.989	594.698	173.254
Amino acid and Its metabolites	577	4.4657	Leu-Ser-Ser-Asp-Ile	C22H39N5O10	533.27	504.234	6.20189	M-H-C2H4	3624.24	1418.92	1257.95	1893.5	1574.73	3125.82	957.312	1456.92	1896.36	3603.15	1106.26	1400.1
Amino acid and Its metabolites	578	4.4814	Ser-Leu-Thr-Lys	C19H37N5O7	447.269	446.275	22.7011	M-H	69059.7	49677.6	56916.8	50103.8	60599.3	69697.8	380.169	33.9221	632.525	329.407	960.056	300.612
Amino acid and Its metabolites	579	4.5052	Phe-Leu-Val-Gly-Gly	C24H37N5O6	491.274	492.28	1.81101	M+H	22.5531	150.834	45.1913	98.0147	348.375	74.5374	16286.7	13185.7	41846.9	30127.9	19555.3	16629.1
Amino acid and Its metabolites	580	4.6416	Val-Leu-Glu-Ser-Phe	C28H43N5O9	593.306	594.313	0.62229	M+H	60169.4	103093	82913	81427.5	96078.9	94779.2	2884.55	3713.33	3538.21	1620.8	1468.65	3204.83
Amino acid and Its metabolites	581	4.6416	Asp-Ile-Ile-Tyr-Ala	C28H43N5O9	593.306	616.295	0.131804	M+Na	9841.04	14591.3	16082.7	12107.1	16959.2	13236	1067.93	2972.33	945.233	2179.85	589.075	1540.82
Amino acid and Its metabolites	582	4.6416	(2S)-2-Amino-5-(1-Aminobut-3-Enylideneamino)Pentanoic Acid	C9H17N3O2	199.132	222.113	12.6922	M+Na	3625.54	3941.26	3247.31	3965.25	3165.5	4101.26	3818.98	3536.77	4998.38	4931.08	3411.11	4501.82
Amino acid and Its metabolites	583	4.6898	Lys-Asp-Trp	C21H29N5O6	447.212	448.211	15.4657	M+H	43926.5	40952.5	34097	75939.5	157221	84054.8	107184	199562	124171	186571	109659	125425
Amino acid and Its metabolites	584	4.6917	Tyr-His-Phe-Lys	C30H39N7O6	593.296	592.298	14.3404	M-H	79063.5	136615	122761	109467	143529	134261	7506.69	6737.37	3365.81	4071.88	7142.27	12555.2
Amino acid and Its metabolites	585	4.6917	Ser-Cys-Gln	C11H20N4O6S1	336.11	335.106	0.888	M-H	6237.4	4872.96	6135.25	5335.23	4611.13	3171	534.827	541.989	363.902	470.398	400.715	266.58
Amino acid and Its metabolites	586	4.7505	Leu-Leu	C12H24N2O3	244.179	227.175	1.975	M+H-H2O	4229.19	2718.82	3709.4	3808.93	4437.22	3384.08	4236.21	6564.1	4755.75	6321.48	5628.46	5326.04
Amino acid and Its metabolites	587	4.8019	Met-Asp-Gly	C11H19N3O6S1	321.099	322.107	1.35602	M+H	26740.5	24538.3	26533.1	25944.9	24390.1	26001.7	21336.5	20052.2	19379	21754	22988	19979.3
Amino acid and Its metabolites	588	4.8053	Caffeoyl Aspartic Acid	C13H13NO7	295.069	278.027	6.99525	M-H-CH4	6585.47	10903.4	14853.6	4615.31	14259.8	10295.4	2813.84	8628.5	3663.09	3811.48	8291.42	3232.77
Amino acid and Its metabolites	589	4.8297	S-Methylglutathione	C11H19N3O6S	321.099	342.073	3.6405	M-2H+Na	394.049	283.149	1730.24	975.3	493.128	341.466	5091.58	2235.98	2442.23	2166.83	6105.08	4165.42
Amino acid and Its metabolites	590	4.854	Glu-Ser	C8H14N2O6	234.085	233.083	10.7107	M-H	986.346	635.465	782.139	346.297	662.228	614.987	2636.96	2352.08	2056.68	1229.35	3385.12	1126.65
Amino acid and Its metabolites	591	4.8698	Leu-Phe	C15H22N2O3	278.163	261.16	0.767546	M+H-H2O	15356.8	9809.73	12527.9	10334.4	11997.9	9383.69	10223.8	18192.8	14355.8	14983.4	17262.9	13940.2
Amino acid and Its metabolites	592	4.8978	Ala-Phe-Ile-Arg	C24H39N7O5	505.301	506.296	24.5844	M+H	1840.13	1750.26	985.835	2445.85	2175.62	1023.36	20124	18147.1	58058.8	39603.4	28186.9	21629.9
Amino acid and Its metabolites	593	4.9026	(2S)-3-(3-Carbamoyloxiranylcarbonylamino)-2-Aminopropanoic Acid	C7H11N3O5	217.07	252.043	0.32375	M+Cl	2006.43	2467.63	1537.33	2427.93	329.807	1791.73	395.013	193.373	37.1367	284.082	148.982	73.2823
Amino acid and Its metabolites	594	4.9186	L-Cysteinesulfinic Acid	C3H7NO4S	153.01	151.998	10.0149	M-H	10812.2	8540.09	10868.3	16143.6	8727.96	13770.6	16085.6	23773.6	14914.5	14514.7	16747.3	12548.3
Amino acid and Its metabolites	595	4.9997	L-Thyronine	C15H15NO4	273.1	272.092	1.71082	M-H	15031.1	7302.25	8095.67	6505.37	9153.64	6241.37	9640.99	15331	7043.42	15781.7	11914.1	11688.3
Amino acid and Its metabolites	596	5.032	His-Asn-Asp	C14H20N6O7	384.139	251.083	0.86775	M-H-C5H8O4	723.673	244.202	252.864	183.713	261.982	312.877	1257.83	1410.53	1702.78	2440.14	1881.7	1796.4
Amino acid and Its metabolites	597	5.0493	Gly-Thr-Trp	C17H22N4O5	362.159	345.155	0.04975	M+H-H2O	8668.38	9755.22	8653.18	6629.35	13442.7	8862.41	9336.6	9755.77	10063.6	9261.19	9613.78	9726.55
Amino acid and Its metabolites	598	5.0572	Asp-His-Asn	C14H20N6O7	384.139	385.147	2.24981	M+H	146555	162027	156149	126102	198838	137597	192956	180502	172835	169272	179107	173462
Amino acid and Its metabolites	599	5.0572	Trp-Ser-Ala	C17H22N4O5	362.159	380.192	6.05971	M+NH4	37867.7	42499.3	41657.4	35167.6	57032.1	41522.9	53661.7	49732.2	42527.6	45481.7	46208.5	48053.2
Amino acid and Its metabolites	600	5.0731	Asp-Leu-Glu-Asp	C19H30N4O11	490.191	232.099	1.8197	M+2H-CO	8680.62	8172.98	8665.44	5933.54	5930.23	5814.7	10724.1	3681.14	6238.34	4013.2	6088.43	6507.2
Amino acid and Its metabolites	601	5.0816	Glu-Leu	C11H20N2O5	260.137	243.134	1.15629	M+H-H2O	115661	110049	110387	116824	105883	111964	94502	94449.9	87377.5	93161.9	94781.4	87042.2
Amino acid and Its metabolites	602	5.104	Phenylalanylphenylalanine	C18H20N2O3	312.147	295.145	1.775	M+H-H2O	8572.81	8017.89	8186.82	6395.3	8319.07	5971.77	6121.62	8709.68	6901.73	6563.46	8721.23	8064.01
Amino acid and Its metabolites	603	5.1108	Cys-Trp-His	C20H24N6O4S1	444.158	387.083	0.0583126	M-H-C4H8	110939	121332	118935	119693	124193	121535	125340	122994	120997	133153	129858	117892
Amino acid and Its metabolites	604	5.1654	Leu-Nap-OH	C24H24N2O6	436.163	437.171	0.996779	M+H	23675.5	22933.7	22706	24750.5	21530.8	27125.3	21667.2	19946.4	19018.2	18811.9	19454.8	15933.3
Amino acid and Its metabolites	605	5.1719	Asn-His-Phe	C19H24N6O5	416.181	225.067	4.36831	M-H+Cl	2777.66	1992.12	2951.85	2947.6	2395.05	3386.14	130.858	328.714	690.803	441.15	780.607	146.554
Amino acid and Its metabolites	606	5.1872	Nitroarginine	C6H13N5O4	219.097	218.083	13.9622	M-H	1.45393e+06	1.41865e+06	1.49193e+06	1.52335e+06	1.57109e+06	1.48913e+06	1.56824e+06	1.68741e+06	1.44378e+06	1.62884e+06	1.54202e+06	1.45256e+06
Amino acid and Its metabolites	607	5.1872	Ile-Nap-OH	C24H24N2O6	436.163	435.155	1.54587	M-H	15880.7	15607.4	14561.9	18207.6	16816.6	18305.1	19564.3	18879.1	18308.5	20574.6	23457.2	17433
Amino acid and Its metabolites	608	5.2338	Ser-Gln	C8H15N3O5	233.101	188.105	0.42675	M-H-CO2	3686.46	7315.76	6379.48	3543.75	2860.42	5351.14	148.029	280.844	431.813	227.062	527.696	153.406
Amino acid and Its metabolites	609	5.2498	Thr-Val-Leu-Thr-Ser	C22H41N5O9	519.29	518.295	24.9652	M-H	56.3392	95.5391	2420.84	40.4568	8.32238	825.515	9592.21	7614.93	26889.1	20605.5	12050.3	10606.8
Amino acid and Its metabolites	610	5.2498	Asn-Thr-Glu	C13H22N4O8	362.144	397.114	5.5905	M+Cl	2764.9	2270.95	2228.18	386.483	2428.59	1373.13	1004.02	2255.98	1726.83	3475.6	1513.96	693.31
Amino acid and Its metabolites	611	5.2752	Thr-Glu	C9H16N2O6	248.101	249.103	14.3412	M+H	6477.31	5481.57	5946.8	5043.56	5689.49	6433.52	5027.16	5524.58	5169.75	4930.21	5340.64	4528.51
Amino acid and Its metabolites	612	5.3302	Glu-Tyr-Ala-Asp	C21H28N4O10	496.18	363.14	1.09497	M-H-C5H8O4	1076.67	612.043	799.001	648.734	477.086	306.071	1217.11	2602.49	5505.41	1087.29	1346.46	1256.56
Amino acid and Its metabolites	613	5.3786	His-Asn-His	C16H22N8O5	406.171	441.141	1.68426	M+Cl	4020.89	3706.02	4141.57	2610.49	1616.24	1116.95	149.867	771.776	61.8113	408.334	440.795	294.033
Amino acid and Its metabolites	614	5.5078	Ac-Ser-Asp-Lys-Pro	C20H33N5O9	487.228	472.211	5.80389	M-H-CH2	377.27	2358.57	1165.34	3772.75	4889.93	5169.46	426.447	1478.68	515.317	1087.78	635.858	347.617
Amino acid and Its metabolites	615	5.524	N5-Iminoethyl-L-Ornithine	C7H15N3O2	173.116	173.118	3.9668	M-	22314.6	34963.6	58835.5	33411	31870.1	15326.2	28656.5	35395.4	51259.7	35889.3	46337.9	54276
Amino acid and Its metabolites	616	5.5615	Trp-Thr-Ala	C18H24N4O5	376.175	361.163	0.825	M+H-CH4	6446.83	5507.04	7786.11	5948.55	5668.36	5374.49	5660.5	5802.82	6460.08	6405.16	5833.02	6123.46
Amino acid and Its metabolites	617	5.5677	Ala-Glu-Ser	C11H19N3O7	305.122	340.093	4.24975	M+Cl	9002.39	9598.91	11978.6	6005.67	6858.75	5654.52	5799.73	8493.93	5707.4	10155	9533.43	5832.19
Amino acid and Its metabolites	618	5.5882	Phe-Tyr-Val-Lys	C29H41N5O6	555.306	554.293	8.80468	M-H	1084.55	1527.22	2140.88	2018.47	3198.41	704.417	12080.9	14676.6	46117.7	27024.1	15945.4	15900.2
Amino acid and Its metabolites	619	5.6776	Asn-Leu-Tyr	C19H28N4O6	408.201	409.206	4.61736	M+H	12454.3	9969.74	9955.28	13305.4	9085.31	9886.01	10075.5	9627.24	8369.88	8732.48	9297.3	9110.01
Amino acid and Its metabolites	620	5.6791	Met-Met	C10H20N2O3S2	280.091	281.1	5.0186	M+H	209728	875180	717839	516339	1.45906e+06	770155	565211	786242	674491	664097	201617	764529
Amino acid and Its metabolites	621	5.7002	Tyr-Asn-Gln-Asp	C22H30N6O10	538.202	537.194	4.97682	M-H	7099.66	118054	81988.4	37998.9	351631	98155.6	62354.1	117424	92279.3	85522.7	8886.99	107209
Amino acid and Its metabolites	622	5.7139	N-Undecanoylglycine	C13H25NO3	243.183	226.18	1.3905	M+H-H2O	38477.1	38169.5	35096.3	34534.5	38291.1	37501	69671.1	36669.7	81102.9	28001.7	102023	32407
Amino acid and Its metabolites	623	5.7159	DAPT	C23H26F2N2O4	432.186	431.187	20.7252	M-H	79274.3	48567.5	64234.9	78528.2	48612.1	64122.4	83267.4	68376.6	58271.1	75019.4	91042.8	43051.5
Amino acid and Its metabolites	624	5.7269	Ser-Pro-Gly	C10H17N3O5	259.117	259.118	4.42357	M+	15101	264390	58862.7	154843	172080	255615	51094	256386	219163	63043.1	55456.6	246403
Amino acid and Its metabolites	625	5.7449	Leu-Ile-Thr-Arg	C22H43N7O6	501.327	502.338	2.95381	M+H	905.529	940.852	3276.38	677.215	1042.31	1812.84	13571.8	26674.8	19116.4	22154.5	24021.3	18733.7
Amino acid and Its metabolites	626	5.7762	Leu-Val-Leu-Gly-Phe	C28H45N5O6	547.337	548.343	0.335245	M+H	131.461	28.468	241.259	1511.2	163.044	1538.74	33065.6	26895.6	92862	56717.6	36277.5	35173.5
Amino acid and Its metabolites	627	5.7762	PAR3 Tethered Ligand (Murine)	C25H36N8O8	576.266	594.305	0.67625	M+H+NH3	2594.7	10520.7	3423.39	15547.2	15758.1	16747.4	1435.98	15539.9	557.973	8858.46	6112.65	10300.9
Amino acid and Its metabolites	628	5.7774	Alanylarginine	C9H19N5O3	245.149	264.158	24.3462	M+F	7161.92	7722.07	7438.19	6239.84	8184.86	7657.97	16332.9	7961.11	20552	6213.36	23047.4	6082.1
Amino acid and Its metabolites	629	5.7931	Phe-Ser-Tyr-Asp	C25H30N4O9	530.201	529.189	11.5917	M-H	25022.9	27562.9	28310.2	25110.5	34309.2	27029.5	39656.4	35557.4	31390.5	35836.2	35866.7	30253.1
Amino acid and Its metabolites	630	5.809	L-Glutaminyl-L-Serine	C8H15N3O5	233.101	232.098	10.9627	M-H	76324.6	66286.2	75357.9	75031	70367.2	76917.7	80068.2	77286.1	70056	82831.7	76450.9	66492.8
Amino acid and Its metabolites	631	5.809	2-Amino-4-[(3-Aminopropyl)Amino]Butanoic Acid	C7H17N3O2	175.132	227.129	2.425	M+Cl+NH3	36933.4	24978.8	52259.1	29683.3	47464.4	37585.6	130423	54697.2	5470.14	30376.6	31253.3	30791.9
Amino acid and Its metabolites	632	5.8313	N-Palmitoylglycine	C18H35NO3	313.262	296.256	5.97712	M+H-H2O	70457	66237.9	68224.8	70881.8	62320.3	60896.4	55744.9	53365.7	50599.4	49169.5	49996.8	47397.8
Amino acid and Its metabolites	633	5.8844	N-[(3S)-Tetrahydro-2-Oxo-3-Furanyl]Hexadecanamide	C20H37NO3	339.277	340.283	6.34395	M+H	171950	182041	171660	158197	168217	160308	128041	139873	129338	133395	137901	131819
Amino acid and Its metabolites	634	5.9616	Ala-Thr-Leu-Asp	C17H30N4O8	418.206	419.211	6.81648	M+H	579.515	59.9151	1114.97	376.687	471.704	779.772	5129.28	3259.07	3892.94	2557.95	2394.04	4734.85
Amino acid and Its metabolites	635	5.9616	N-Acetyl-Leu-Leu-Tyr	C23H35N3O6	449.253	450.262	3.16888	M+H	10682.4	12121.5	10394.4	7544.22	5017.04	4825.67	5554.62	6594.33	3412.38	4148.97	15633.6	5954.4
Amino acid and Its metabolites	636	5.9832	Asp-Pro-Tyr	C18H23N3O7	393.154	392.149	0.9995	M-H	7538.42	5480.81	6778.72	8519.68	13472	7455.96	8810.42	19243.6	10650.3	14339.4	15007.9	18865.5
Amino acid and Its metabolites	637	6.0152	(3S)-3-Hydroxy-L-Arginine	C6H14N4O3	190.107	211.073	21.475	M+Na-2H	30299.5	24683.2	27251	21638.6	25610	23353.3	13368	13240	15511.1	15343.5	14554.7	10110.5
Amino acid and Its metabolites	638	6.031	Sarcodon Scabrosus Depsipeptide	C23H39N3O8	485.274	466.256	2.20862	M-H2O-H	13840.1	14542.2	13073.2	14599.8	13216.4	11272	9648.17	12152.3	9631.54	18198.7	25195.1	13696.5
Amino acid and Its metabolites	639	6.071	Nafcillin	C21H22N2O5S	414.125	415.127	15.1	M+H	18807.8	17526.5	17520.6	18833.9	18203.8	17481.3	17109.5	15367.1	13471.7	16357.3	16341	15177.4
Amino acid and Its metabolites	640	6.0783	Pro-Cys-Gln	C13H22N4O5S1	346.131	391.129	2.7265	M-H+HCOOH	116229	106002	121307	138226	123888	123534	138165	136536	119383	161013	137714	136370
Amino acid and Its metabolites	641	6.1096	Ser-Gln-Ser	C11H20N4O7	320.133	355.109	2.00225	M+Cl	195.356	389.85	121.404	115.681	65.6754	121.782	1650.83	4144.49	153.291	3206.01	2128.95	2032.37
Amino acid and Its metabolites	642	6.1725	N-Omega-Propyl-L-Arginine	C9H20N4O2	216.159	251.126	4.63082	M+Cl	10151	3789.04	5665.21	14137.5	6376.43	8553.35	10121.9	9608.23	21691.3	23683.6	3551.39	20057.3
Amino acid and Its metabolites	643	6.2008	L-Alanyl-D-Glutamic Acid	C8H14N2O5	218.09	199.077	10.325	M-H2O-H	2902.69	1289.86	682.263	2471.39	2364.84	2097.7	1054.9	1445.01	600.822	428.635	1124.51	748.097
Amino acid and Its metabolites	644	6.2037	Cys-Lys	C9H19N3O3S1	249.115	286.07	11.4436	M+K-2H	2692.88	2797.77	3411.16	2721.15	2514.16	3041.84	3146.3	3483.2	3160.83	4790.59	3624.93	2951.41
Amino acid and Its metabolites	645	6.2037	Thr-Ala	C7H14N2O4	190.095	311.092	0.652678	M-H	11229.2	10301.7	11992.2	10297.6	9151.47	9922.89	10773.2	10960.3	9439.8	12973.5	9559.92	7854.2
Amino acid and Its metabolites	646	6.2037	1,3,7-Trimethyluric Acid	C8H10N4O3	210.075	250.094	0.977969	M-H+CH3CN	12324.8	10845.7	12549.5	10637.3	11534.3	11420.3	14605	18384.4	14721.8	19081.8	14008.1	14345.8
Amino acid and Its metabolites	647	6.2299	Thr-Thr-Val	C13H25N3O6	319.174	290.184	1.66075	M-H-CO	1264.59	1367.58	1628.36	1533.49	1708.37	2244.19	1650.37	2347.84	2587.99	3023.9	1755.08	1405.76
Amino acid and Its metabolites	648	6.2511	Aminohippuric Acid	C9H10N2O3	194.069	307.049	4.6445	M-H+CF3COOH	961.027	576.151	415.15	545.779	1683.74	1213.93	1471.32	1985.1	2033.66	2490.51	2830.79	2371.34
Amino acid and Its metabolites	649	6.2747	Trp-Thr-Lys	C21H31N5O5	433.233	434.247	16.8074	M+H	16138.5	23105.2	27329.8	19664.2	25285.1	27965.9	27429.6	63279.5	64391.6	81352.4	92188.5	22985.1
Amino acid and Its metabolites	650	6.2772	Asp-Asp	C8H12N2O7	248.065	229.044	5.86089	M-H2O-H	9379.3	7789	9531.43	8029.65	8189.74	11744.7	13928.7	20124.3	16010	21633.1	15377.9	15146.7
Amino acid and Its metabolites	651	6.3058	Ser-Gln-Asp-Val-Ser	C20H34N6O11	534.229	552.265	2.68243	M+NH4	131013	157955	158325	138670	240018	165436	205956	196384	174896	177801	180179	193415
Amino acid and Its metabolites	652	6.3214	3-Hydroxy-2-[[3-[3-(3-Hydroxy-6-Methylheptanoyl)Oxy-6-Methylheptanoyl]Oxy-8-Methylnonanoyl]Amino]Propanoic Acid	C29H53NO9	559.372	599.394	1.72962	M+Na+NH3	1238.57	306.962	1162.35	945.991	708.485	582.991	1893.99	3407.76	2281.14	2652.86	4649.79	2965.38
Amino acid and Its metabolites	653	6.3369	Pro-Trp-Gln	C21H27N5O5	429.201	430.207	2.8404	M+H	117.406	3346.9	1717.7	1326.99	7066.38	2683.73	2412.18	4366.87	3489	2494.35	653.041	3431.21
Amino acid and Its metabolites	654	6.3922	Met-Leu-Arg-Ala-Ala	C23H44N8O6S	560.311	559.304	0.978028	M-H	9495.28	5902.11	9787.59	3192.01	4446.53	2902.1	3842.53	3935.56	15160.6	2637.86	2139.03	2851.46
Amino acid and Its metabolites	655	6.4303	7-Mercaptoheptanoylthreonine	C11H21NO4S	263.119	327.144	22.675	M+CH3CN+Na	10251.3	45003	36141.7	24034.5	88163.7	39626.1	29502	40391.1	35274.9	33756.1	8078.23	42486.3
Amino acid and Its metabolites	656	6.4325	Asn-Val-His-Asp	C19H29N7O8	483.208	506.197	0.494404	M+Na	7977.14	14024.3	15060	12627.5	13301	12916.8	17260	11743.5	20302.3	20527.2	7376	12998.9
Amino acid and Its metabolites	657	6.4863	Phe-Met	C14H20N2O3S	296.12	403.095	4.3349	M-H	6701.33	29109.4	25065.5	23103.1	54660.7	42838.4	28181.2	37748.9	45688.2	40865.6	11635.5	33490
Amino acid and Its metabolites	658	6.4863	Tyr-Arg-Gln-Arg	C26H43N11O7	621.335	620.321	10.7719	M-H	5287.61	14158.2	7462.6	17383.5	24875.3	28462.2	8183.95	38227.6	6710.44	25652.4	17516.8	11483.1
Amino acid and Its metabolites	659	6.4863	Tyrme-Met-OH	C21H24N2O7S	448.13	483.099	0.941691	M+Cl	757.38	2745.36	2951.57	2278.34	3905.21	3391	3151.69	3816.37	3198.95	3809.72	1011.18	2833.26
Amino acid and Its metabolites	660	6.4941	Asp-Hophe-OH	C19H18N2O8	402.106	401.097	5.00798	M-H	18054.6	27666.6	68744.2	51914.8	155852	89291.7	79901.6	106735	99976.2	111270	33173.1	93336.1
Amino acid and Its metabolites	661	6.5647	Tyr-Phe-Phe	C27H29N3O5	475.211	510.181	2.69101	M+Cl	334.898	96.9606	132.668	274.671	509.936	175.416	3125.88	4259.92	3059.06	4069.14	3280.8	3860.59
Amino acid and Its metabolites	662	6.618	N-Docosahexaenoyl Phenylalanine	C31H41NO3	475.309	474.305	10.2894	M-H	2985.41	2889.86	2195.38	2692.05	2923.7	2483.37	25586.5	45991.5	21293	48638.8	34549.6	29265.6
Amino acid and Its metabolites	663	6.6351	Gln-Ile-Leu	C17H32N4O5	372.237	373.247	4.87945	M+H	10682.9	2158.38	489.269	2711.07	10642.9	3359.36	5000.42	4430.22	11204.5	19408.3	6329.28	5178.46
Amino acid and Its metabolites	664	6.6505	Dynorphin A (1-6),Porcine	C34H49N9O8	711.37	194.118	3.64113	M+3H-C5H8O4	2090.44	1395.48	1089.17	2221.45	4964.85	1926.74	1714.34	5190.45	3566.49	2852.73	1769.95	2603.94
Amino acid and Its metabolites	665	6.6964	N-[(3S)-Tetrahydro-2-Oxo-3-Furanyl]Octadecanamide	C22H41NO3	367.309	368.314	5.35239	M+H	95272.2	91292.3	85458.3	96987.2	103288	94847.6	79143.8	101704	92823.4	76429.8	72918.6	74168.3
Amino acid and Its metabolites	666	6.7058	Ile-Abu-OH	C15H20N2O6	324.132	340.156	0.34125	M-H+NH3	4345.56	3264.39	3403.34	2934.96	659.385	2141.58	12960.7	895.769	3191.21	1371.22	1138.19	2762.15
Amino acid and Its metabolites	667	6.7122	2-[(2-Amino-3-Hydroxypropanoyl)Amino]Pentanedioic Acid	C8H14N2O6	234.085	235.087	15.8504	M+H	14068.1	12977.7	15147.2	13326.2	13498.9	14730.1	11636.9	14524.7	13952.5	13417.5	13549.1	11078.7
Amino acid and Its metabolites	668	6.7274	N-Lauroylsarcosine	C15H29NO3	271.215	272.223	0.64025	M+H	2412.72	1706.09	1832.39	1841.9	2338.9	2233.26	3098.45	2108.13	4346.89	1579.08	4471.24	1667.72
Amino acid and Its metabolites	669	6.7677	Cysteylhistidine	C9H14N4O3S	258.079	239.06	2.4794	M-H2O-H	356081	394649	382398	945211	505279	494176	679062	346066	500445	576787	418360	970650
Amino acid and Its metabolites	670	6.7891	Leu-Lys-Leu	C18H36N4O4	372.274	449.203	6.6395	M+2K-H	1115.23	1893.16	3102.28	3647.53	4027.16	5781.44	5494	7043.29	6675.3	8220.72	7770.54	8481.54
Amino acid and Its metabolites	671	6.7891	Val-Pro-Val	C15H27N3O4	313.2	314.217	23.8806	M+H	155011	146304	163562	164996	158787	161324	141353	157104	133500	146011	139378	142852
Amino acid and Its metabolites	672	6.798	Ile-Ile-Arg-Ser-Ser	C24H46N8O8	574.344	558.303	3.23971	M-H-CH3	134.222	51.326	29.2578	125.245	98.1886	63.9054	864.925	1981.45	2470.15	2169	1534.07	685.76
Amino acid and Its metabolites	673	6.8042	Thr-Glu-Lys-Asp-Glu	C24H40N6O13	620.265	621.275	6.44487	M+H	32070	36929.4	35186.6	24027.5	47501.4	26316.1	43612.8	42813.8	39764.3	37947.6	30609.5	42410.7
Amino acid and Its metabolites	674	6.8042	Phe-Ser-Gly-Thr-Trp	C29H36N6O8	596.26	638.302	16.9586	M+CH3CN+H	151310	198631	186054	154798	287245	171249	253199	266372	222808	233361	220905	236734
Amino acid and Its metabolites	675	6.8291	Thymotrinan	C16H31N7O6	417.234	833.479	12.9856	2M-H	10707.6	9604.93	11088.2	9015.09	9219.49	5735.27	203.629	283.474	159.405	360.709	263.115	156.925
Amino acid and Its metabolites	676	6.8722	His-Ser-Glu-Arg-Arg	C26H45N13O9	683.346	684.365	18.2527	M+H	11741.6	7243.51	10324.6	4346.74	4454.31	4040.7	7655.03	4138.17	3220.38	6025.6	8413.08	7131.19
Amino acid and Its metabolites	677	6.8764	(D-Pen2,D-Pen5)-Enkephalin	C30H39N5O7S2	645.229	704.237	10.8818	M+CH3COO	18191.3	24706	25441.9	16830.3	32005.1	20695.4	28423.5	28065.9	29663.9	30406.5	26512.8	23012.6
Amino acid and Its metabolites	678	6.8764	Ser-Val-Gln-Leu-Leu	C25H46N6O8	558.338	593.308	7.67863	M+Cl	6624.66	5430.4	5637.49	5206.34	7368.81	5287.32	281.403	928.911	887.299	1584.81	300.187	199.512
Amino acid and Its metabolites	679	6.8956	Gly-Pro-Trp	C18H22N4O4	358.164	359.17	7.76325	M+H	3868.16	16586.9	11952.3	9742.47	39304.1	12986.2	18482.6	27719.1	21938.8	18610.3	4853.49	33717.8
Amino acid and Its metabolites	680	6.9703	Lys-Lys-Leu-Ala-Gly	C23H45N7O6	515.343	500.32	9.44527	M-H-CH2	51.1773	34.4285	58.8284	43.0097	85.4977	91.0853	1019.21	1332.16	796.973	3637.57	1660.62	1646.95
Amino acid and Its metabolites	681	7.004	Ala-Leu-Tyr-Arg	C24H39N7O6	521.296	522.301	2.17868	M+H	160.378	455.77	171.926	612.948	343.041	331.491	5820.7	5280.1	5269.69	4974.3	4691.01	3069.56
Amino acid and Its metabolites	682	7.0195	Asp-Leu-Lys	C16H30N4O6	374.216	413.181	1.337	M+K	1036.36	10305.9	7262.91	4699.09	20156.1	12378.9	8704.23	16181.9	10559.5	10325.9	2134.23	11281
Amino acid and Its metabolites	683	7.0347	Methionyl-Leucyl-Phenylalanine	C20H31N3O4S	409.204	432.195	15.8176	M+Na	20989.9	106727	86024.4	61037.2	242753	111516	103286	145515	128371	119664	33914.4	139843
Amino acid and Its metabolites	684	7.0347	His-Nap-OH	C25H22N4O6	474.154	475.155	12.7142	M+H	33069.2	137115	102111	142345	386280	416192	294165	341574	314360	325835	127575	340306
Amino acid and Its metabolites	685	7.0347	Trp-Pro-Glu	C21H26N4O6	430.185	448.218	2.07169	M+NH4	183022	996482	758128	583598	2.45851e+06	1.40801e+06	1.02763e+06	1.79881e+06	1.20386e+06	1.15612e+06	290604	1.35429e+06
Amino acid and Its metabolites	686	7.0405	1-(2-Amino-4-Methylpentanoyl)-4-Hydroxypyrrolidine-2-Carboxylic Acid	C11H20N2O4	244.142	279.119	4.232	M+Cl	1384.38	355.209	181.576	1840.5	307.225	853.812	971.434	989.221	2835.05	3679.85	144.504	3328.94
Amino acid and Its metabolites	687	7.0888	Glu-Pro-Trp	C21H26N4O6	430.185	431.191	2.10578	M+H	96108.9	495835	121841	296208	334338	487439	458503	637188	557417	520814	140804	611094
Amino acid and Its metabolites	688	7.0951	Ala-Asp-Phe-Asp	C20H26N4O9	466.17	465.153	21.5921	M-H	6636.4	41080.3	44861.6	23807.9	91181.5	42833.8	38391.5	50288.4	47886.4	63983.3	6100.56	48391.4
Amino acid and Its metabolites	689	7.1194	Tyr-Val-Tyr-Lys-Val	C34H50N6O8	670.369	671.369	11.953	M+H	3556.34	2201.72	2814.96	2064.6	2645.39	3125.04	718.659	932.953	949.652	858.207	1357.32	820.265
Amino acid and Its metabolites	690	7.2358	His-Trp-Asp-His-Leu	C33H42N10O8	706.319	707.312	19.8451	M+H	20668.2	27037.7	23596.6	18310.7	31642.7	18140.7	23888.6	24064.1	23085.2	20006.9	18866.7	24651.9
Amino acid and Its metabolites	691	7.251	Lys-Ser-Thr-Arg-Gly	C21H41N9O8	547.308	548.317	4.436	M+H	26734.9	20832.9	20567.3	24292.8	22544.1	18620.3	104973	120040	108778	131579	98340.8	98733.2
Amino acid and Its metabolites	692	7.251	Lys-Gln-Phe	C20H31N5O5	421.233	422.238	3.10803	M+H	1821.58	2189.84	1903.33	1911.46	2258.62	1683.46	15125.1	21998	16258.5	25803.6	19839.6	15612.8
Amino acid and Its metabolites	693	7.251	Gln-Ala-Gln-Ile-Glu	C24H41N7O10	587.292	588.288	18.0372	M+H	3009.07	2194.64	2149.79	2562.99	2600.39	2255.95	14594.8	19027.7	12614	16075.4	14068.4	12691
Amino acid and Its metabolites	694	7.251	Tyr-Ile-Arg-Asp	C25H39N7O8	565.286	566.306	22.6622	M+H	9832.9	8611.87	8744.4	9587.89	11659.6	7809.88	72048.5	93459.4	74961.1	85413	72522.8	67488.6
Amino acid and Its metabolites	695	7.251	Leu-His-Phe-Lys	C27H41N7O5	543.317	544.324	0.234626	M+H	8975.06	8226.52	7475.98	7993.31	10269.5	6653.7	66801.7	76966.5	58720.7	71323.2	69528.6	64262.7
Amino acid and Its metabolites	696	7.251	Thr-Val-Thr-Phe-Tyr	C31H43N5O9	629.306	602.322	7.82093	M+H-CO	640.314	393.8	420.747	570.26	387.431	495.216	3083.5	2799.82	3078.62	2775.63	2949.33	2539.53
Amino acid and Its metabolites	697	7.3067	Arg-Leu-Arg-Glu-Lys	C29H56N12O8	700.434	367.203	13.6956	M-H+Cl	11013.2	8427.73	11800.7	3623.85	1063.52	3784.78	6002.62	166.436	1761.8	1606.81	2427.43	2727.45
Amino acid and Its metabolites	698	7.3117	Thr-Trp-Met	C20H28N4O5S1	436.178	437.193	18.822	M+H	86421.2	53489.3	64974.8	84845.6	61314.5	78777.6	53727.2	48850.8	42104.7	48800	53530.7	75860.7
Amino acid and Its metabolites	699	7.3117	Lys-His-Met	C17H30N6O4S1	414.205	415.211	2.24786	M+H	52397.4	28054.5	41558.3	50782.7	32241.3	47053.2	31678.9	25855.2	14658.3	24588.4	26026.1	29067.9
Amino acid and Its metabolites	700	7.3129	Ala-Phe-Gln-Lys	C23H36N6O6	492.27	315.216	0.745323	M-H-C6H8O6	1900.33	30.8395	61.0668	5924.68	114.001	902.911	3234.72	892.697	8899.23	16413.7	191.64	9685.95
Amino acid and Its metabolites	701	7.3271	Pro-Arg-Phe	C20H30N6O4	418.233	419.242	1.77737	M+H	3205.17	2674.02	2597.18	2759.41	2530.21	2210.39	2349.04	1726.67	1093.2	1010.45	1607.19	2766.15
Amino acid and Its metabolites	702	7.358	Prolylphenylalanylarginine	C20H30N6O4	418.233	187.113	6.82304	M+2H-HCOOH	4349	4787.08	3130.82	5971.52	6079.93	6589.4	6157.99	8314.58	5117.55	7235.47	5928.57	6749.26
Amino acid and Its metabolites	703	7.358	Argiotoxin-659	C31H53N11O5	659.423	698.387	1.3436	M+K	14925.4	12765.6	13312.4	10115	9795.46	10948.6	7212.34	5813.71	5487.38	6494.6	6345.77	6014.77
Amino acid and Its metabolites	704	7.358	Lys-Leu-Gly-Gln-Ser	C22H41N7O8	531.302	532.311	0.184136	M+H	7378.18	10726.9	8451.63	6090.69	12936.5	10653.2	6531.09	13321.3	9821.42	10296.1	6695.8	10061.7
Amino acid and Its metabolites	705	7.358	Pro-Glu-Ala-Gln-Lys	C24H41N7O9	571.297	572.304	6.25966	M+H	1710.75	3584.73	2944.94	2502.6	4867.29	3443.41	2186.57	3360.15	2874.85	5171.12	671.497	3268.72
Amino acid and Its metabolites	706	7.3596	His-Phe-Ile-Lys	C27H41N7O5	543.317	542.309	4.20788	M-H	53387.6	46598	46063.3	48283.1	53044.9	38487	402717	599100	382508	698249	559805	440725
Amino acid and Its metabolites	707	7.3735	Thymopentin	C30H49N9O9	679.365	697.384	22.2471	M+NH4	34855.6	30080.2	33152.3	26987	24256.9	25252	18334.7	13332.2	13500.3	15429	15954	13583.6
Amino acid and Its metabolites	708	7.3735	Asp-Glu-Val-Phe-Asp	C27H37N5O12	623.244	624.263	21.3606	M+H	189.883	5529.71	4152.34	2378.46	12068.5	4157.64	5241.79	10840.6	5810.1	6478.21	2477.98	7187.78
Amino acid and Its metabolites	709	7.3751	Ile-Tyr-Val-Arg	C26H43N7O6	549.327	548.306	24.4858	M-H	9951.18	18255.4	14339.3	10640.6	22482.9	16651.2	10924.5	18941.7	16304	21042.1	9375.04	15587.9
Amino acid and Its metabolites	710	7.4056	Thr-Ile-Asp-Phe-Glu	C28H41N5O11	623.28	622.287	22.8228	M-H	3686.26	3058.34	3184.43	3195	3827.23	2404.07	16619.4	21864.6	19687.3	23579.7	20660.6	21971.2
Amino acid and Its metabolites	711	7.4098	Phe-Glu-Ile-Arg	C26H41N7O7	563.307	562.294	6.6051	M-H	6387.14	5996.17	6045.26	7029.19	7841.39	5798.33	35022.1	46579.1	40509.7	57018.6	43014.5	41128.6
Amino acid and Its metabolites	712	7.4098	Arg-Ile-Thr-Glu-Ala	C24H44N8O9	588.323	587.315	3.61231	M-H	14587	10977.8	11286.9	12520	12023.6	7119.38	62834.2	88740	78178.7	102135	72677.6	65035.3
Amino acid and Its metabolites	713	7.4098	Arg-Lys-Ile-Cys-Leu	C27H53N9O6S	631.384	666.344	7.8422	M+Cl	12036.5	11635.2	11510.5	12177.9	13662.4	8725.88	37747	36298.7	37982.9	46013.1	35112	36313.6
Amino acid and Its metabolites	714	7.417	Arg-Phe-Asn-Ala-His	C28H41N11O7	643.319	600.31	10.8143	M-H-COCH2	2288.4	2108.76	2150.26	2369.42	1118.82	704.317	10342.3	13923.4	14132.6	15503.2	13500.4	13656.8
Amino acid and Its metabolites	715	7.5431	Phe-Ile-Phe-Met-Gly	C31H43N5O6S	613.293	614.304	3.35917	M+H	8935.27	4317.47	5199.06	8059.06	4242.62	4427.13	29906.6	38880	27315.6	37935.5	37681.8	25143.5
Amino acid and Its metabolites	716	7.5431	Met-Ala-Lys-Lys-Asp	C24H45N7O8S	591.305	592.322	15.2225	M+H	27508.4	21445.6	20273.7	22005.5	18638.5	16853.2	110797	153499	109529	144185	144583	112692
Amino acid and Its metabolites	717	7.5431	Leu-Tyr-Phe-Lys	C30H43N5O6	569.321	570.34	19.0863	M+H	23021.9	17645.3	16709.9	18719.5	17477.2	13286.4	86797.3	131748	100832	126199	133052	104431
Amino acid and Its metabolites	718	7.5441	Phe-Thr-Lys-Lys	C25H42N6O6	522.317	521.313	6.45095	M-H	47360.6	42285.5	51129.2	46239.4	42300.2	39675.6	40526.5	37823.6	31650.3	42599.5	31733.2	27915.7
Amino acid and Its metabolites	719	7.5508	Gly-Arg-Val-Arg-Leu	C25H49N11O6	599.387	617.417	0.452963	M+H+NH3	6523.71	3078.32	8531.28	5824.67	10615.6	4939.63	8546.23	6409.95	1373.58	7291.48	5333.91	6593.82
Amino acid and Its metabolites	720	7.5584	Asp-Phe-Trp	C24H26N4O6	466.185	467.189	6.9287	M+H	37315.8	55691.6	49795.3	42683.9	70011.7	43992.4	41379.6	51553.4	44108.5	49096.3	31444.6	56001.7
Amino acid and Its metabolites	721	7.5584	Pro-Lys-Ile-Val-Lys	C28H53N7O6	583.406	622.377	9.02863	M+K	11999.5	11876.5	11935.3	9206.97	13050.4	12131.9	4730.66	7275.71	6896.7	7560.6	10213.8	8619.8
Amino acid and Its metabolites	722	7.5595	Asp-Ile-Gln-Leu-Arg	C27H49N9O9	643.365	496.295	11.3846	M-H-C6H10O4	6552.91	6152.98	6990.73	7139.27	7050.82	6594.61	7052.46	6514.7	6044.3	9545.15	6674.13	5455.76
Amino acid and Its metabolites	723	7.5628	Arg-Pro-Asp	C15H26N6O6	386.191	387.193	13.773	M+H	17344.7	18014	18058.2	22336	15641.2	17539	14037	16954.3	11969	13898.4	12024	15981.5
Amino acid and Its metabolites	724	7.5737	Lys-Leu-Asn-Lys	C22H43N7O6	501.327	502.337	13.0007	M+H	307.251	108.702	285.482	257.319	504.772	209.818	11286.1	20230.5	16184.9	18893.2	18972.1	15280.4
Amino acid and Its metabolites	725	7.5894	Met-Thr-Asn-Leu-Gly	C21H38N6O8S	534.247	535.258	8.09554	M+H	14281.4	89149.2	66043.2	46568.6	188779	248367	74120.8	317081	86948.2	82856.9	74260.3	311274
Amino acid and Its metabolites	726	7.6045	Phe-Gln-Arg-Lys	C26H43N9O6	577.334	578.342	9.30077	M+H	17941.7	13446.1	16021	14737.2	15088.2	14221.7	3661.31	3585.29	501.424	1082.64	1378.3	963.364
Amino acid and Its metabolites	727	7.6354	Ile-Lys-Arg-Asp-Phe	C31H51N9O8	677.386	678.405	17.6266	M+H	12698.4	11927	10608.3	10149.3	10762	12250.5	1459.61	3325.87	3355.14	1898.39	3826.52	1361.12
Amino acid and Its metabolites	728	7.6417	Thr-Tyr-Asp-Arg-Asn	C27H41N9O11	667.293	666.294	12.6579	M-H	263.753	288.396	194.621	285.401	148.472	290.94	2477.14	2497.43	691.947	3870.98	2630.01	1267.92
Amino acid and Its metabolites	729	7.652	Phe-Ser-Leu-Phe-Asp	C31H41N5O9	627.29	626.283	7.0397	M-H	3193.12	2513.56	2617.9	2512.45	3326.44	2599.65	16452.7	19842.9	13840.8	28448.4	18579.8	15818.9
Amino acid and Its metabolites	730	7.652	Leu-Pro-Val-Leu-Glu	C27H47N5O8	569.342	568.325	19.1826	M-H	102486	84899	95095.7	88218.5	102790	83912.3	559519	677821	486278	897882	682913	536172
Amino acid and Its metabolites	731	7.683	Asn-Arg-Phe-Lys	C25H41N9O6	563.318	562.321	15.2869	M-H	6544.48	12213	10707.6	7565.73	18403	14403.2	7875.16	14255.3	10594.3	18283.2	6703.8	10478.2
Amino acid and Its metabolites	732	7.7064	Amastatin	C21H38N4O8	474.269	461.273	6.40055	M+H-CH2	63974.7	43645.8	50569.5	83272	69341.4	88214.3	69864.7	59418.4	60947.2	61510.7	69936.1	89628.2
Amino acid and Its metabolites	733	7.7064	Tyr-Gln-Gln	C19H27N5O7	437.191	438.197	7.16823	M+H	547872	415249	443600	573044	450054	533851	468479	418179	408301	407811	414080	521035
Amino acid and Its metabolites	734	7.7087	Histidyl-Methionyl-Lysine	C17H30N6O4S	414.205	397.201	0.18276	M+H-H2O	26523.3	20288.4	23536.4	30626.3	23340.8	27356.1	19424.7	16659.2	14943	15150.7	17041.1	24004.2
Amino acid and Its metabolites	735	7.7111	Trp-Val-Arg	C22H33N7O4	459.259	460.269	6.66641	M+H	223545	150171	177398	293192	251663	303777	247441	218670	200603	214509	246913	277972
Amino acid and Its metabolites	736	7.7123	His-Trp-Gly	C19H22N6O4	398.17	416.215	23.5979	M+NH4	692347	453157	502459	711230	548755	641524	483846	440227	416512	400794	432618	576095
Amino acid and Its metabolites	737	7.7123	Tyr-Ala-Asp-Lys	C22H33N5O8	495.233	496.241	0.395553	M+H	69813.9	114252	71770	88215.7	76720	74469.7	29078.1	31790.1	18708.6	22276.6	34426.1	45753.8
Amino acid and Its metabolites	738	7.7123	Arg-Met-Met	C16H32N6O4S2	436.193	437.194	13.3169	M+H	2.18118e+06	1.60639e+06	1.77003e+06	2.31413e+06	1.8933e+06	2.13158e+06	1.853e+06	1.69952e+06	1.69679e+06	1.6374e+06	1.66517e+06	2.10789e+06
Amino acid and Its metabolites	739	7.7123	Lys-Met-His	C17H30N6O4S1	414.205	432.238	1.80197	M+NH4	164382	103200	111864	177395	132962	144952	114129	99038.6	84420.3	89877.5	101738	129212
Amino acid and Its metabolites	740	7.7123	Ser-Arg-Tyr-Glu	C23H35N7O9	553.25	554.273	24.6194	M+H	24680.5	19900	20033.8	19158.9	17734.8	17029.8	15832.4	15787.4	17894.6	15331.8	18940.1	17102
Amino acid and Its metabolites	741	7.7275	H-Tyr-Tyr-Tyr-OH	C27H29N3O7	507.201	508.197	22.1317	M+H	5268	9862.3	8826.79	10141.2	9750.83	10736.6	4941.9	4654.91	3782.51	3727.18	9980.27	5897.53
Amino acid and Its metabolites	742	7.7427	Asn-Lys-Arg-Asp	C20H37N9O8	531.277	549.299	0.923435	M+H+NH3	2158.95	2014.3	1387.72	1299.9	2121.58	2348.11	2455.85	2098.67	887.128	1860.34	3236.27	355.396
Amino acid and Its metabolites	743	7.7731	Leu-Asn	C10H19N3O4	245.138	508.303	11.6419	2M+NH4	11505.8	16192.8	14729	12107.1	11214.6	12658.6	12169.7	11248.9	6120.21	7773.83	16200.6	8502.85
Amino acid and Its metabolites	744	7.7731	Leu-Gly-Asp-Val-Ile	C23H41N5O8	515.295	516.306	7.24606	M+H	1.04314e+06	1.30165e+06	955345	1.09482e+06	833730	1.06499e+06	1.07373e+06	926719	565968	748850	1.15529e+06	736215
Amino acid and Its metabolites	745	7.7731	Asp-Arg-Asn-Lys	C20H37N9O8	531.277	532.28	6.69138	M+H	46609.5	39439.2	39173.6	35463.9	28888.9	32657.5	28972.3	26589.8	18397.9	23253.2	31260.1	18433.4
Amino acid and Its metabolites	746	7.7731	Asp-Pro-Thr-Ile-Glu	C24H39N5O11	573.265	574.265	15.0859	M+H	12131.6	12134.9	8705.39	9066.31	6997.32	7840.3	8041.96	6077.71	4955.17	1496.89	6939.41	3520.91
Amino acid and Its metabolites	747	7.7731	(S)-(S)-1-((2S,3S)-3-Hexyl-4-Oxooxetan-2-yl)Tridecan-2-yl 2-Formamido-4-Methylpentanoate	C29H53NO5	495.392	518.359	24.0392	M+Na	59304.4	68755.7	73320.3	47101.7	42096.7	78706.7	40564.2	41236.8	39510.3	39659.9	38486.5	42013.2
Amino acid and Its metabolites	748	7.7883	His-Leu-Val-Leu-Arg	C29H52N10O6	636.407	637.399	19.6246	M+H	19869.5	16914.6	17360.4	9936.25	17606.1	16570.1	6300.53	7534.72	5871.42	6577	6906.95	7150.56
Amino acid and Its metabolites	749	7.8246	Leucine Enkephalin Acetate Salt	C30H41N5O9	615.29	614.268	16.9485	M-H	25191.3	24436.5	21980.4	25210.8	26372.3	29782.9	16052.5	9933.31	5966.38	13313.9	11422.7	11174.3
Amino acid and Its metabolites	750	7.8246	Ser-Tyr-Lys-Asp	C22H33N5O9	511.228	510.218	2.71285	M-H	12415.2	10918.1	11550.1	14501.9	12139.7	13888.7	9741.29	7625.23	4423.4	8610.85	10658.4	6929.13
Amino acid and Its metabolites	751	7.8246	Val-Leu-Leu-Val-Val	C27H51N5O6	541.384	576.364	7.50922	M+Cl	18915.1	14253.1	21292.1	16853.1	21017.5	18675.9	24074.9	18341.7	16361	25320.9	14464.2	16820.3
Amino acid and Its metabolites	752	7.8321	Ile-Leu-Asn-Asp	C20H35N5O8	473.249	508.22	1.19029	M+Cl	32294	35959.9	34864	43132.1	38693.6	38680.6	26002.5	18409.4	14288.3	28255.1	36170.6	20978.1
Amino acid and Its metabolites	753	7.8496	Lys-Ser-Phe-Glu	C23H35N5O8	509.249	510.257	0.806202	M+H	6169.62	13226.4	10901	8374.88	8403.63	6684.71	2072.63	3222.35	1741.14	2362.9	2428.5	2136.96
Amino acid and Its metabolites	754	7.8496	Val-Val-Gly-Asp-Val	C21H37N5O8	487.264	488.274	5.72607	M+H	19129.4	47660	17797.4	26062.3	18052.6	21869.1	5863.78	8263.58	4519.77	6355.2	9911.95	5488.04
Amino acid and Its metabolites	755	7.8496	Asn-Ser-Leu-Arg	C19H36N8O7	488.271	489.278	4.80377	M+H	7024.13	16646.6	11754.8	4659.73	7920.83	7333.22	2370.94	2711.84	1419.26	2642.82	3423.67	2738.05
Amino acid and Its metabolites	756	7.8855	Leu-Gln-Asn-Arg	C21H39N9O7	529.297	528.285	9.46401	M-H	64448	77434.4	69391.1	81175.5	68534.3	80638.1	77608.4	80103.1	40451.9	87750.2	102771	64338.6
Amino acid and Its metabolites	757	7.8855	Val-Asp-Thr-Asp-Tyr	C26H37N5O12	611.244	610.245	21.4772	M-H	33279.5	42986.4	40009.5	45982.7	38009.1	41615.7	51312.1	67829.3	39598.4	83551	110492	67659.6
Amino acid and Its metabolites	758	7.8953	His-Tyr-Arg-Lys	C27H42N10O6	602.329	601.33	12.8383	M-H	320.041	2139.03	406.4	2855.81	115.518	2760.37	20211	26180	18888.5	36605	19466.3	18022.3
Amino acid and Its metabolites	759	7.896	Tyr-Gln-Asn-Glu	C23H32N6O10	552.218	553.226	2.10033	M+H	12262.3	76558.9	52689.7	41699.4	140905	50523.2	101686	104906	88327.5	92325.1	28059.5	157075
Amino acid and Its metabolites	760	7.896	Leu-Glu-Phe-Glu	C25H36N4O9	536.248	575.207	6.37698	M+K	8754.85	53100.4	40440.9	28143.1	90608	32681.5	49262.9	85002.2	54254.8	55027	15450.3	58031.2
Amino acid and Its metabolites	761	7.896	His-Asn-Lys-Arg	C22H39N11O6	553.308	498.247	4.4789	M+H-C4H8	3434.95	3555.46	2610.32	3066.99	1398.52	1818.78	1332.69	468.91	78.848	454.835	1406.88	631.776
Amino acid and Its metabolites	762	7.9421	Val-Gly-Asp-Ile-Val	C22H39N5O8	501.28	502.29	2.30872	M+H	58579.9	48410.9	27057.2	40023.2	33942.1	33225.8	9777.93	9185.19	4220.35	10397.2	21963.2	6132.04
Amino acid and Its metabolites	763	7.9421	Met-Phe-Thr-Glu-Asp	C27H39N5O11S	641.237	732.206	24.4502	M+Na+NaCOOH	4301.93	16669.6	16385.2	11405.1	41797.8	14658.6	14856.5	13831.7	13227.1	7300.05	2218.03	10311.7
Amino acid and Its metabolites	764	7.9497	His-Gly-Tyr-Val-Glu	C27H37N7O9	603.265	621.295	6.52292	M+NH4	145079	651479	506732	374208	1.85383e+06	573051	579469	781357	910825	664076	188599	747890
Amino acid and Its metabolites	765	7.9499	Cyclo[D-Oleu-N(Me)Xiile-D-Oval-N(Me)Val-D-Oval-N(Me)Val]	C35H61N3O9	667.441	620.401	19.1493	M-H-HCOOH	120599	132541	128729	102872	151395	129859	65978.2	72648.1	54027.2	88290.8	73768.4	62027.3
Amino acid and Its metabolites	766	7.9799	L-Homoarginine	C7H16N4O2	188.127	235.144	10.7113	M+HCOO+2H	19607.1	15687.2	16502.3	16818.1	15071.3	18641.6	5961.82	7697.55	6421.48	6717.02	5544.37	5934.66
Amino acid and Its metabolites	767	7.9859	N-Arachidonoyl-3-Hydroxy-Aminobutyric Acid	C24H39NO4	405.288	406.293	6.01754	M+H	9162.3	7270.96	8291.73	9384.87	9024.25	9010.39	1227.08	1157.32	3752.63	1290.55	2361.09	906.974
Amino acid and Its metabolites	768	8.0198	Glu-Thr-Leu-Leu-Ser	C24H43N5O10	561.301	664.249	1.76875	M+Cl+NaCOOH	299.957	1528.31	275.62	749.578	2238.57	848.525	381.078	784.613	1122.82	690.432	51.3141	465.82
Amino acid and Its metabolites	769	8.0496	Pro-Phe-Tyr-Leu-Arg	C35H50N8O7	694.38	694.375	10.9528	M+	29184	25085.8	25691.5	18179.9	23009.3	24314.7	7832.09	9868.92	6570.62	8100.18	9461.77	7396.57
Amino acid and Its metabolites	770	8.0629	Arg-Asn-Leu-Phe-Gly	C27H43N9O7	605.328	606.338	4.0558	M+H	130.711	137.714	123.708	148.509	49.1626	89.572	11908.8	14207.1	11548.8	14022.1	14056.9	12176.7
Amino acid and Its metabolites	771	8.0802	Trp-Ala-Tyr	C23H26N4O5	438.19	439.2	4.73489	M+H	8297.83	3243.43	7465.43	9310.79	4371.24	8597.48	11357.9	4688.52	4113.75	5821.64	5097.23	6888.78
Amino acid and Its metabolites	772	8.0955	Phalloidin	C35H48N8O11S	788.316	771.305	9.8737	M+H-H2O	1021.24	2860.79	2517.5	987.267	5086.16	3077.18	2487.47	3916.63	3233.32	2441.54	1416.68	4359.37
Amino acid and Its metabolites	773	8.1037	L-Aspartyl-L-Arginine	C10H19N5O5	289.139	305.151	16.3	M+NH4-2H	2302.34	121.607	277.087	4488.97	616.096	2046.12	1765.22	3683.64	8256.23	11452.5	1155.74	11738.6
Amino acid and Its metabolites	774	8.1109	Pro-Glu-Arg-Val-Lys	C27H49N9O8	627.37	628.366	20.5925	M+H	11109.4	12516.4	11019.5	8294.71	15619	13395.4	4061.61	8649.4	6907.4	7186.15	4553.16	7161.3
Amino acid and Its metabolites	775	8.1418	L-Asparagine, N-[2-(Acetylamino)-2-Deoxy-Β-D-Glucopyranosyl]	C12H21N3O8	335.133	671.289	20.4877	2M+H	409.853	3365.89	1797.37	1159.93	4568.08	2408.06	18665.4	18642.2	15705.9	19214.1	20160	19850.6
Amino acid and Its metabolites	776	8.1573	Arg-Ser-Arg	C15H31N9O5	417.245	272.201	11.5408	M+H-C6H10O4	1993.76	2329.95	2292.59	3978.91	3399.11	2333.55	2853.14	6554.69	4964.78	4050.18	3259.39	3911.98
Amino acid and Its metabolites	777	8.1883	Ile-Ile-Glu-Glu-Val	C27H47N5O10	601.332	602.339	4.97638	M+H	12980.3	10736.5	11710.9	9887.02	7858.14	6937.87	216.939	80.0847	205.558	144.542	311.225	257.657
Amino acid and Its metabolites	778	8.1915	Ile-His-Arg-Arg	C24H44N12O5	580.356	581.36	7.24857	M+H	14975.4	8092.94	14464.7	11645.6	11288.4	10635.1	364.446	383.949	262.796	103.009	147.226	538.585
Amino acid and Its metabolites	779	8.1915	Val-Lys-Arg-Arg	C23H47N11O5	557.376	558.375	17.5192	M+H	209337	200949	210675	177709	159948	156095	21111.2	10328.1	11375.9	6271.77	10870.3	10557.9
Amino acid and Its metabolites	780	8.2504	Actinonin	C19H35N3O5	385.258	386.264	2.05161	M+H	65.0863	15.5288	72.5707	425.764	60.5327	543.101	4331.21	6269.79	7205.94	6303.65	2258.72	6338.88
Amino acid and Its metabolites	781	8.2563	N-Stearoylglycine	C20H39NO3	341.293	324.29	2.51425	M+H-H2O	382.064	186.781	98.2816	257.585	283.2	382.307	7110.4	11929.6	10658.3	9975.91	13159.7	10622.7
Amino acid and Its metabolites	782	8.3704	Arg-Phe-Val-Asp	C24H37N7O7	535.275	534.266	2.31114	M-H	44717.8	55650.3	46920.6	44020.4	36563	47830.7	59040.2	61112.6	48532.6	109943	84408.1	73819.5
Amino acid and Its metabolites	783	8.3704	Ile-Glu-Val-His-Gly	C24H39N7O8	553.286	537.265	7.20888	M-H-CH3	812292	862847	772728	790124	665273	735295	953904	985436	791189	1.68625e+06	1.24098e+06	1.11795e+06
Amino acid and Its metabolites	784	8.3761	Adouetine X	C28H44N4O4	500.336	499.331	1.84465	M-H	61590.3	68462.5	66682.3	76461.3	52003.6	64490.4	52637	44082	37434.6	78413.7	52120.2	48102
Amino acid and Its metabolites	785	8.3761	Tyr-Glu-Val-Lys	C25H39N5O8	537.28	536.261	22.5731	M-H	1.22872e+06	1.2477e+06	1.17916e+06	1.15988e+06	973089	1.09606e+06	1.41811e+06	1.42798e+06	1.15119e+06	2.5538e+06	1.78633e+06	1.66716e+06
Amino acid and Its metabolites	786	8.3875	D-Alanyl-Alanyl-Poly(Glycerolphosphate)	C9H19N2O8P	314.088	315.093	2.25675	M+H	15074.5	33456.3	5625.92	24762.5	8518.3	27367	20408.3	6077.68	4585.42	5535.26	16358.4	38232.5
Amino acid and Its metabolites	787	8.4182	DL-Histidyl-DL-Histidine	C12H16N6O3	292.128	293.137	0.97125	M+H	1747.06	2773.89	935.326	2631.7	3680.73	4248.93	3350.2	4839.05	5832.98	6235.25	3503.15	3462.98
Amino acid and Its metabolites	788	8.4182	Val-Tyr-Lys-Val-Leu	C31H52N6O7	620.39	621.404	12.6971	M+H	34581	38383.6	38260.6	26257.4	39309.2	38098.8	7592.78	12331.8	10567.8	13496.2	7706.16	11013.3
Amino acid and Its metabolites	789	8.4426	Met-His-Lys	C17H30N6O4S1	414.205	415.212	1.30892	M+H	25778.7	15634.7	17924.4	23359.5	14614.3	20850.6	15722.9	16077.8	20186.2	17921.8	16964.4	19247.1
Amino acid and Its metabolites	790	8.4668	Α-Glutamylaspartic Acid	C9H14N2O7	262.08	297.047	2.75225	M+Cl	23142	24291.4	21759.6	81147.6	34619.3	41168.2	31967.7	25893.2	24292.4	23965.8	22959.5	72515
Amino acid and Its metabolites	791	8.4814	Ala-Arg-Pro-Lys-Leu	C26H49N9O6	583.381	584.391	4.74449	M+H	35834.5	34137.4	36096.8	28442.7	27273	26746.5	8754.65	5680.96	4447.99	6491.95	6297.13	6890.15
Amino acid and Its metabolites	792	8.4976	Val-Asn-Asp-Lys	C19H34N6O8	474.244	497.239	2.50461	M+Na	71356.5	107989	107534	99132.3	153293	143084	238569	162590	128915	177140	124832	107516
Amino acid and Its metabolites	793	8.5127	Ala-Val-Lys-Arg	C20H40N8O5	472.312	471.295	19.4979	M-H	14116.5	11079.6	12655.4	8833.01	5364.37	7577.23	14752.8	12885.6	7538.73	17619.5	31418.5	10832.3
Amino acid and Its metabolites	794	8.5131	Physalin K	C28H30O12	558.174	600.209	4.39957	M+CH3CN+H	2295.64	2765.4	2646.27	1781.21	2786.71	1293.26	6229.28	5859.12	5789.15	6640.36	4614.25	6225.13
Amino acid and Its metabolites	795	8.5131	Asn-Phe-Glu-Tyr-Ile	C33H44N6O10	684.312	685.304	18.0966	M+H	129.901	560.455	371.188	139.846	2156.99	241.441	4215.31	5881.68	4807.31	4941.08	2233.07	5604
Amino acid and Its metabolites	796	8.5131	Physalin I	C29H34O11	558.21	559.207	15.5376	M+H	4740.9	6746.16	6633.16	6053.7	8511.54	3880.66	20353	16294.3	15499.9	15265.4	12506.4	17481.5
Amino acid and Its metabolites	797	8.544	His-Thr-Lys-Lys	C22H40N8O6	512.307	513.303	18.6144	M+H	424762	339932	352503	324792	230047	265201	110700	139478	96519.9	107033	215763	121283
Amino acid and Its metabolites	798	8.544	Tyr-Lys-Arg-Glu	C26H42N8O8	594.313	595.308	20.521	M+H	5704.44	4099.18	3920.61	2570.27	1609.04	2039.68	1063.16	1027.86	846.033	995.334	1662.18	1101.06
Amino acid and Its metabolites	799	8.5901	Phe-Trp-Glu	C25H28N4O6	480.201	481.205	8.18142	M+H	786.02	4531.17	4852.57	2922.97	12007.9	4173.55	65431	85662.7	76960.2	80175.1	29370.1	91735.6
Amino acid and Its metabolites	800	8.6054	Thr-Tyr-Glu-Lys-Tyr	C33H46N6O11	702.322	720.344	18.4201	M+NH4	16397.4	88166.6	67579.2	47715.6	190499	65779.9	113404	148156	129960	121043	37116.9	138448
Amino acid and Its metabolites	801	8.6818	Lys-Thr-Leu-Thr-Gly	C22H42N6O8	518.306	519.325	17.3611	M+H	5611.67	7858.99	6109.23	5292.85	5314.3	5081.85	8530.17	8661.85	5613.45	13764.4	15343.6	7133.89
Amino acid and Its metabolites	802	8.7431	Thr-His-Cys-Asn-Gln	C22H35N9O9S	601.228	602.226	15.4017	M+H	11085.9	16231.8	20526.4	12870.9	24052.9	9125.57	48380.7	42841.3	38782.6	39167.8	35681.9	37112.2
Amino acid and Its metabolites	803	8.7584	Arg-Glu-Ala-Phe-Arg	C29H47N11O8	677.361	678.38	16.6208	M+H	45077.7	44285.3	38321.5	29643.6	38591.3	42037.1	9099.77	13172.1	10590.7	11620	9711.51	11208.7
Amino acid and Its metabolites	804	8.8038	Kyotorphin	C15H23N5O4	337.175	377.199	11.95	M-H+CH3CN	4257.93	4687.13	3646.82	4265.11	2240.96	4975.6	4466.88	5932.86	1555.35	8512.29	6984.55	5875.83
Amino acid and Its metabolites	805	8.8048	Asp-His-Phe-Asp	C23H28N6O9	532.192	533.2	0.699896	M+H	740.721	2424.46	2432.28	1324.39	21894.1	437.325	28570.2	54649.8	45809.5	41638.1	2041.27	49564.2
Amino acid and Its metabolites	806	8.8351	Arg-Ile-Ile	C18H36N6O4	400.28	401.283	11.2719	M+H	5689.14	11918.3	7232.8	7908.69	6777.27	10426.1	8434.89	14797	6047.71	12629.3	13484.8	11223.4
Amino acid and Its metabolites	807	8.8657	Ser-His-His-Val-Ala	C23H35N9O7	549.266	550.268	6.47721	M+H	19503.4	21126.2	14988.4	13635.9	7833.75	12073.2	4358.45	3407.52	2703.77	2833.32	6557.7	3495.15
Amino acid and Its metabolites	808	8.8657	Met-Leu-Gly-Gln-Thr	C22H40N6O8S	548.263	549.264	10.5073	M+H	75958	88610.5	66455.8	54297.6	34074	47385.3	17926.3	14706.3	12541.5	13086.8	23798.4	14259.1
Amino acid and Its metabolites	809	8.8657	Leu-Tyr-Val-Lys	C26H43N5O6	521.321	522.328	1.71249	M+H	62819.2	77268.7	72713.5	55078.9	38649.7	62402.9	21149.6	16606.8	12910	15809.9	27999.9	16331.7
Amino acid and Its metabolites	810	8.8657	Ile-Ser-Ser-Lys-Ala	C21H40N6O8	504.291	329.269	2.45394	M+H-C6H8O6	113172	110941	106944	50160.7	35653.5	51150.8	16931	16354.8	20308.5	14491.7	25220.2	15630.4
Amino acid and Its metabolites	811	8.8936	Cyclothialidine	C26H35N5O12S	641.2	624.197	2.66297	M+H-H2O	94.9244	266.171	480.217	616.163	99.1625	205.105	2237.77	1759.32	1012.3	3495.13	4311.89	2737.17
Amino acid and Its metabolites	812	8.8964	Lys-Thr-Phe-Glu	C24H37N5O8	523.264	524.272	1.93273	M+H	6770.01	4549.91	6349.23	6497.83	6056.47	4953.39	14909.1	17621	11150.2	19563.7	24828.5	13815.4
Amino acid and Its metabolites	813	8.8964	Arg-Ala-Glu-Lys	C20H38N8O7	502.286	503.294	0.245804	M+H	6584.27	7158.92	5438.34	6278.15	6621.66	4635.59	15881.9	23001.7	13483.3	24793.8	32335.3	17713.6
Amino acid and Its metabolites	814	8.9261	Ser-Ile-Arg-Arg	C21H42N10O6	530.329	529.33	15.5806	M-H	42091.4	76544.1	50644.6	64477.6	51760.8	73002	50802.9	81872.4	21737.6	86531.1	62242.3	61253.1
Amino acid and Its metabolites	815	8.9422	Arg-Ser-Lys-Arg	C21H43N11O6	545.34	546.343	9.16059	M+H	6489.11	6017.51	5819.12	6490.86	5718.74	5826.9	18699.2	27008.8	14025.7	28706.2	44362.8	22977.7
Amino acid and Its metabolites	816	8.9424	Lys-Arg-Leu-Glu	C23H44N8O7	544.333	545.341	1.80928	M+H	34230.5	36318.8	33795.7	40227.7	34944	34770.3	111701	158632	83747.5	158037	240929	127563
Amino acid and Its metabolites	817	8.9575	Ile-Gln	C11H21N3O4	259.153	536.335	8.91174	2M+NH4	583.786	414.777	557.378	729.026	440.889	585.545	3059.77	5310.4	3193.33	5227.42	9523.55	4261.42
Amino acid and Its metabolites	818	8.9577	Asn-Tyr-Arg-Asp	C23H34N8O9	566.245	567.241	19.8504	M+H	677.073	6750.92	3638.58	2836.96	14772.1	2816.27	75267.8	106902	95496.1	97891.4	30660.6	115743
Amino acid and Its metabolites	819	9.0035	Tyrosyltyrosyllysine	C24H32N4O6	472.232	490.265	0.391545	M+H+NH3	12.3999	2525.22	690.892	390.598	9209.68	1066.39	10815.2	29350.9	19537.8	16608.2	870.692	22734.7
Amino acid and Its metabolites	820	9.0179	(2S,4R)-1-Hexadecyl-4-Hydroxypyrrolidine-2-Carboxylic Acid	C21H41NO3	355.309	354.3	0.833712	M-H	27784	19239.6	24808.1	26.9542	27296.8	17613.3	103595	137300	118282	208543	147841	118545
Amino acid and Its metabolites	821	9.0341	Ser-Ile-Lys-Gly-Lys	C23H45N7O7	531.338	532.337	15.4865	M+H	217124	179096	205965	212612	175596	176750	186972	144688	134313	162937	170933	153419
Amino acid and Its metabolites	822	9.0389	Gly-Val-Val-Glu-Ile	C23H41N5O8	515.295	516.306	8.22203	M+H	1301.9	1728.08	1525.32	1273.96	1756.76	1146.98	3465.08	5223.73	2646.29	5136.14	6792.08	3727.78
Amino acid and Its metabolites	823	9.0637	Glu-Lys-Tyr-Ser-Asn	C27H41N7O11	639.286	638.276	2.49434	M-H	3094.24	4394.78	5191.08	4225.78	3607.11	3326.28	22357.8	32186.4	15818.6	48606.2	49907.5	30962.2
Amino acid and Its metabolites	824	9.1096	Tyr-Leu-Gly-Lys-Arg	C29H49N9O7	635.375	634.371	5.51624	M-H	8516.95	7067.32	8885.75	5204.39	8520.96	9112.24	5286.25	9347.66	5616.65	10888	13893.6	6332.31
Amino acid and Its metabolites	825	9.124	PAR1 Inactive Or Negative Control Peptide	C31H53N9O6	647.412	472.399	20.2638	M+H-C6H8O6	84476.6	96077.1	88872.5	77569.7	105447	100339	32926.3	39965.6	36615.7	42059.2	32517.3	45039.3
Amino acid and Its metabolites	826	9.126	His-Gln-Arg	C17H29N9O5	439.229	440.237	4.4794	M+H	6901.95	5035.49	5820.03	6301.56	6324.99	7172.3	4831.23	3887.3	5301.5	5170.2	7622.73	6104.04
Amino acid and Its metabolites	827	9.1554	Β-Alanyl-L-Lysine	C9H19N3O3	217.143	233.155	18.1	M+NH4-2H	26666.6	26863.6	27238.3	29580.8	27535.4	26813.8	25856.5	26863.4	21524.1	33909.4	22931.3	24162.9
Amino acid and Its metabolites	828	9.1699	Glu-Lys-His-Cys-Arg	C26H45N11O8S	671.317	672.317	11.5786	M+H	1171.73	2585.85	860.282	882.915	4807.93	718.955	21482.4	18932.3	14556.1	18752.3	16440.7	16997.7
Amino acid and Its metabolites	829	9.2483	Val-Ala-Phe-Asp	C21H30N4O7	450.211	451.219	4.84971	M+H	5810.52	3588.26	5442.13	5580.58	3638.5	4103.62	3696.67	2423.25	3177.58	2167.63	3473.1	2431.78
Amino acid and Its metabolites	830	9.2483	Val-Tyr-His-Lys	C26H39N7O6	545.296	546.317	23.7439	M+H	14999.6	11758.3	14041.1	15773.1	12089.7	12283.2	12873.3	10296.9	11528.7	11068.6	12398.6	9737.41
Amino acid and Its metabolites	831	9.2483	Ser-Lys-Phe-Leu-Lys	C30H51N7O7	621.385	622.408	23.3813	M+H	2080.45	6562.59	4555.48	3442.19	8242.65	7124.49	5112.44	9314.89	8758.75	8760.03	10084.2	10051.2
Amino acid and Its metabolites	832	9.2483	Asn-Asp-Gly-Val-Glu	C20H32N6O11	532.213	533.223	0.89755	M+H	4036.28	2922.52	2845.48	3301.78	2703.31	2432.38	1694.1	2173.8	1809.16	1063.05	1582.86	651.924
Amino acid and Its metabolites	833	9.2483	Arg-Ile-Ala-Glu-Glu	C25H44N8O10	616.318	617.315	18.9349	M+H	19057.3	13339.1	16463.2	17065.6	13811.1	15195	15584.8	10910.4	11496.4	8919.79	9414.63	8113.66
Amino acid and Its metabolites	834	9.2483	Arg-Tyr-Leu-Lys	C27H46N8O6	578.354	628.32	1.67475	2M+Na+2K-H	6277.9	4463.38	5887.85	5057.5	4461.27	4119.14	5705.03	3447.8	3787.73	3646.26	3486.14	3515.39
Amino acid and Its metabolites	835	9.3244	Arg-Tyr-Asn-Glu	C24H36N8O9	580.26	581.257	16.4568	M+H	206.911	12548.9	5581.13	3214.6	31220.6	4918.08	39665.4	100167	84676	75767.8	6772.94	72390.9
Amino acid and Its metabolites	836	9.3244	Glu-Ser-Leu-Met-Lys	C25H46N6O9S	606.305	203.106	6.09928	M+3H	10408.2	10230.4	10813.6	11316.7	13372	11101.3	5510.21	7856.19	10758.8	6854.69	7466.75	6000.94
Amino acid and Its metabolites	837	9.3321	Thr-His-Tyr-Arg	C25H37N9O7	575.282	576.302	19.3468	M+H	23.2114	3046.8	660.27	395.848	10474.3	1012.36	15021.6	39322.2	31291.1	21970.7	2977.16	26486.7
Amino acid and Its metabolites	838	9.3397	Ser-Glu-Ala-Glu-Asp	C20H31N5O13	549.192	550.202	2.82129	M+H	9337.02	52908.4	64867	25625.5	104606	29892.2	93849.3	107402	108394	103061	37692.4	107000
Amino acid and Its metabolites	839	9.3397	Glu-Phe-Asp-Glu	C23H30N4O11	538.191	539.211	21.0354	M+H	1464.7	15140.1	15849.5	9794.18	37811.4	9725.38	38411.1	44553.1	45288.8	43871.2	15362.5	46991.5
Amino acid and Its metabolites	840	9.3397	Gln-Val-Leu-Arg	C22H42N8O6	514.323	515.319	22.8273	M+H	11325.9	9484.4	10301.7	8326.49	6940.75	7924.41	5276.32	3210.67	4351.46	4975.56	11232.4	4261.3
Amino acid and Its metabolites	841	9.3397	Trp-Ser-Phe-Tyr-Leu	C38H46N6O8	714.338	715.335	16.3275	M+H	1075.03	1107.96	3477.96	738.494	3805.54	500.743	22315.1	20432.1	18133.3	19562.5	20331.8	24422.9
Amino acid and Its metabolites	842	9.3693	MeoSuc-Ala-Ala-Pro-Val-AMC	C31H41N5O9	627.29	708.278	2.27662	M+Cl+HCOOH	5563.21	7152.1	7853.52	8342.05	5591.75	5454.36	6833.79	5673.17	5898.38	7973.19	6954.54	6695.53
Amino acid and Its metabolites	843	9.3704	Asn-Phe-Gly	C15H20N4O5	336.143	695.271	11.2306	2M+Na	890.544	1074.76	1404.88	637.662	1794.25	286.817	13305.4	7371.59	7951.48	8481.87	9556.22	7740.22
Amino acid and Its metabolites	844	9.4003	Ile-Ala-Leu-Arg	C21H41N7O5	471.317	530.331	2.13864	M+CH3COO	1762.61	11985.9	10178.5	6480.42	17439	7172.89	10673.9	12611.1	8831.14	18962	4723.22	13919.5
Amino acid and Its metabolites	845	9.401	Trp-Gln-Gln-Asp-Glu	C30H40N8O12	704.277	705.273	17.2198	M+H	275.292	211.416	577.41	339.395	9147.27	810.013	18440.3	32830	29441.1	27249	8697.35	31529.1
Amino acid and Its metabolites	846	9.4231	Val-Ser-Gln	C13H24N4O6	332.17	682.373	0.532228	2M+NH4	137.107	1376.9	317.881	2083.92	3131.73	1571.59	8077.88	6838.28	14119.3	4972.75	4642.45	7917.77
Amino acid and Its metabolites	847	9.4316	Gly-Asp-Ile-Val-Ile	C23H41N5O8	515.295	516.306	4.49806	M+H	197.967	278.234	230.129	361.612	377.98	275.396	9600.9	13247.8	9786.4	14113.9	15246.6	10279.7
Amino acid and Its metabolites	848	9.4316	Leu-Leu-Val-Val-Tyr	C31H51N5O7	605.379	606.377	15.2144	M+H	11471.5	12602	11444.7	9282.92	16844.1	14404.3	6560.8	12508.3	13640.2	9559.06	6636	10018.7
Amino acid and Its metabolites	849	9.4471	Thr-Arg-Lys-Glu	C21H40N8O8	532.297	519.27	9.2252	M+H-CH2	314.643	1681.49	2927.95	733.555	5990.9	827.806	3315.18	5226.55	4996.82	6688.06	566.91	6489.94
Amino acid and Its metabolites	850	9.4929	Lys-Gly-Gln-Lys-Val	C24H46N8O7	558.349	559.356	0.436754	M+H	246.266	314.498	336.611	1162.01	319.486	191.912	15913.7	24140.1	13040.9	24472.9	32140.4	19102.9
Amino acid and Its metabolites	851	9.4929	Leu-Arg-Asn-Arg	C22H43N11O6	557.34	558.353	8.1145	M+H	2225.55	862.418	2476.51	1144.67	2245.79	1665.25	59040.9	87848.1	47284.8	89199.5	114551	72982.7
Amino acid and Its metabolites	852	9.5373	Rigin	C18H32N8O6	456.245	293.173	3.24586	M-H-C6H10O5	2060.56	3373.6	2642.09	3767.97	5471.42	2639.9	3767.34	2903.04	946.926	3533.29	1561.34	1884.02
Amino acid and Its metabolites	853	9.5381	Ser-Val	C8H16N2O4	204.111	675.224	15.2413	2M+Na	2411.04	14937.1	13629.2	5783.6	25528.7	6448.45	23561.3	22957.1	27376.5	23294.3	8310.61	23820.9
Amino acid and Its metabolites	854	9.5696	Pevikon	C6H9ClO2	148.029	104.992	4.73175	M+Na+K	8607.31	6969.17	8185.15	7033.99	5684.34	6762.53	6790.78	6497.64	31092.8	7110.8	6599.93	8171.23
Amino acid and Its metabolites	855	9.5849	Thr-Arg-Glu-Glu-Lys	C26H47N9O11	661.34	662.339	14.4098	M+H	116.808	1925.75	960.466	235.698	6821.53	351.137	11612.4	22153.3	19071.2	16175.1	2477.28	19489.3
Amino acid and Its metabolites	856	9.6002	Gln-Arg-Val-Met-Phe	C30H49N9O7S	679.348	680.357	1.45964	M+H	16460.1	12089.4	10333	38871.6	44401.7	25361	85775.6	212636	131054	166707	60181.9	70081.5
Amino acid and Its metabolites	857	9.6071	His-Asn-Ile	C16H26N6O5	382.197	383.204	0.701784	M+H	18474.5	20066.9	19485.4	20574.6	19510.3	18255	18330.3	18287.9	16852.9	18970.6	21759	17112.4
Amino acid and Its metabolites	858	9.6457	4-Methylene-L-Glutamine	C6H10N2O3	158.069	205.086	10.775	M+HCOO+2H	2.53151e+06	2.47996e+06	2.57132e+06	2.59841e+06	2.58424e+06	2.68412e+06	2.47001e+06	2.41652e+06	2.51576e+06	2.31425e+06	2.45199e+06	2.30686e+06
Amino acid and Its metabolites	859	9.6457	Pro-Thr-Ser	C12H21N3O6	303.143	304.15	3.14962	M+H	17472.8	15485.3	18152.6	17107.6	14556.6	15921.8	17172.5	18122.4	16460.4	17086.2	16866.9	14307.9
Amino acid and Its metabolites	860	9.6925	Asp-Lys-Thr-Glu	C19H33N5O10	491.223	490.222	13.8396	M-H	666.197	358.582	214.221	696.753	274.165	220.254	1036.98	1015.36	713.292	1241.03	525.411	278.904
Amino acid and Its metabolites	861	9.7057	Asn-Val-Phe-Lys	C24H38N6O6	506.285	507.297	7.86859	M+H	7241.67	6689.78	7903.78	7975.06	7004.46	7193.96	4219.86	3444.98	2584.17	5196.46	2907.38	2086.49
Amino acid and Its metabolites	862	9.7057	Leu-Ser-Leu-Glu-Glu	C25H43N5O11	589.296	590.305	1.79088	M+H	452.213	356.236	616.548	665.698	347.101	621.832	471.278	125.311	193.19	626.367	124.676	201.201
Amino acid and Its metabolites	863	9.7057	Gly-Leu-Asp-Val-Trp	C28H40N6O8	588.291	589.3	11.1616	M+H	1467.93	2113.44	1804.69	2089.39	944.96	2032.47	1495.16	624.898	150.98	1497.42	830.324	667.002
Amino acid and Its metabolites	864	9.7512	Dermorphin	C40H50N8O10	802.365	820.397	2.22976	M+NH4	153.209	766.404	271.369	176.12	1149.51	104.81	22047.8	32928.1	33377.9	28338	10676.3	33933.3
Amino acid and Its metabolites	865	9.7815	Glutaminyl-Arginine	C11H22N6O4	302.17	361.185	4.50762	M+CH3COO	6670.75	7650.02	6180.91	5908.36	7526.25	6681.05	5262.41	7045.73	6059.02	7821.45	5856.27	4665.7
Amino acid and Its metabolites	866	9.7967	Asn-Leu-Pro-Ala-Lys	C24H43N7O7	541.322	542.338	22.0005	M+H	18698.1	18629.4	18688.9	15625.7	16616.6	16147	11986.2	16982.7	7857.52	11608.8	18529.5	12418.2
Amino acid and Its metabolites	867	9.827	Pepsinostreptin	C33H61N5O9	671.447	748.376	28.4023	M+2K-H	62.1147	720.024	667.121	272.672	3881.9	320.523	8262.92	15986.9	14789.1	13383.4	1285.47	13617.5
Amino acid and Its metabolites	868	9.827	Ile-Tyr-Lys-Ile-Arg	C33H57N9O7	691.438	692.451	5.57614	M+H	7079.02	4408.23	6129.78	5254.78	9764.44	7196.92	8322.49	11735	9375.06	12191.9	20617.9	14208.8
Amino acid and Its metabolites	869	9.8288	Isovaleryl-Val-Val-Sta(3Xi,4Xi)-Ala-Sta(3Xi,4Xi)-OH	C34H63N5O9	685.463	666.443	1.68335	M-H2O-H	2947.06	6050.05	4824.32	3358.92	8556.01	5855.57	11419.5	15875.6	11159.5	15731.4	8838.2	12722.6
Amino acid and Its metabolites	870	9.9031	Ile-Thr-Val-Lys-Leu	C27H52N6O7	572.39	590.427	12.6692	M+H+NH3	20079.1	54541.6	9377.22	47843.1	17290	36798.6	22802.8	14753.5	18187.2	13307	25778.3	38767.1
Amino acid and Its metabolites	871	9.9181	Leu-Ile-Tyr-Thr-Asn	C29H46N6O9	622.333	623.337	7.43547	M+H	702.468	580.794	446.144	2702.55	2232.78	1673.13	4760.93	7045.53	347.274	8112.35	24471.3	8921.97
Amino acid and Its metabolites	872	9.9356	Gluten Exorphin C	C29H45N5O8	591.327	648.387	1.43047	M-H2O-H	5581.05	5679.12	5248.43	4672.57	6231.1	3693.33	4301.29	6006.94	3948.97	7610.57	9020.76	4635.5
Amino acid and Its metabolites	873	9.9797	Lys-Phe-Met	C20H32N4O4S1	424.214	425.225	8.41724	M+H	12582.3	2949.46	4517.59	2566.73	5127.73	7530.61	2124.46	10281.6	10348.1	10222.7	5802.12	12498.3
Amino acid and Its metabolites	874	10.0255	Thr-Leu-Lys-Lys	C22H44N6O6	488.332	489.33	19.4651	M+H	3100.19	2215.54	4477.22	4045.53	6084.84	7628.74	12277.6	14351	9067.75	14113.5	15162.2	13582.9
Amino acid and Its metabolites	875	10.0467	N-Hexacosanoylglycine	C28H55NO3	453.418	452.409	0.429626	M-H	8704.24	785.239	1334.97	2456.93	976.308	1575.68	7109.09	7216.14	10138.6	12284.7	10295.2	11039.3
Amino acid and Its metabolites	876	10.1633	Lys-Lys-Leu-Phe-Tyr	C36H55N7O7	697.416	698.437	17.9595	M+H	39815.4	50542.7	97863.4	47296.5	65955	62287.1	37125.9	57115.5	49444.3	57928	43253.3	55729.4
Amino acid and Its metabolites	877	10.1939	Asn-Arg-Glu-Ser-Leu	C24H43N9O10	617.313	618.327	13.2082	M+H	4802.45	3584.22	4084.8	2928.99	2098.12	1908.82	2516.2	2011.88	1953.27	1509.76	1956.4	1851.57
Amino acid and Its metabolites	878	10.1939	Lys-Thr-Glu-Lys-Ala	C24H45N7O9	575.328	576.343	13.5196	M+H	19430.8	17148.7	19612.4	19408.6	16209.1	13794.4	14690.5	10074.8	16219.1	11379.1	16687.2	17112.5
Amino acid and Its metabolites	879	10.2858	Ser-Tyr-Arg	C18H28N6O6	424.207	425.215	2.35775	M+H	155796	147740	162144	148982	148586	143763	123708	128470	124246	132728	128409	122075
Amino acid and Its metabolites	880	10.2858	His-Arg-Asn	C16H27N9O5	425.214	426.219	7.81095	M+H	35602.4	14912.2	36896.5	32110.6	33645.3	31933	28232.8	29346.7	28643.9	30790.7	29794.2	29049.9
Amino acid and Its metabolites	881	10.3027	Lys-Ser-Asp-Glu-Thr	C22H38N6O12	578.255	579.276	22.8165	M+H	46703.3	42350.2	48180.1	38679.4	40164.8	31243	39729.9	19983.2	25069.9	27773.6	30967.1	36893.2
Amino acid and Its metabolites	882	10.3317	Asn-Phe-Ala-Arg	C22H34N8O6	506.26	507.272	7.00943	M+H	7242.42	9222.31	9942.31	7190.38	9425.61	7648.21	6052.83	7646.2	6598.86	7704.1	8581.94	5712.33
Amino acid and Its metabolites	883	10.3317	Tyr-Thr-Gln-Arg	C24H38N8O8	566.281	567.275	24.6666	M+H	5044.94	4335.01	7593.63	6914.49	5563.27	4107.85	3142.58	2977.57	3515.59	3757.73	6195.26	4559.76
Amino acid and Its metabolites	884	10.3349	Val-Asn-Leu-Pro-Ile	C26H46N6O7	554.343	555.351	0.900661	M+H	1463.21	2025.34	1939.54	1844.13	1698.56	1723.77	8204.1	13382.7	6059.95	10263.2	12962	8876.36
Amino acid and Its metabolites	885	10.3349	N-Stearoyl Gaba	C22H43NO3	369.324	370.332	1.764	M+H	564.067	407.601	639.912	357.215	797.834	457.458	3228.91	4035.95	2800.04	4897.41	4213.15	4062.84
Amino acid and Its metabolites	886	10.4233	Leu-Phe-Ala-Glu	C23H34N4O7	478.243	479.251	1.53518	M+H	5349.9	5227.09	5950.2	5063.74	2991.83	3907.5	3702.1	3495.41	4209.68	3349.35	3668.49	3026.17
Amino acid and Its metabolites	887	10.4233	Glu-Leu-Ile-Leu-Ser	C26H47N5O9	573.337	574.348	11.5275	M+H	6869.14	6097.6	9747.11	8666.67	7483.22	6626.42	7888.35	5521.11	6477.84	6042.77	6598.37	9796.46
Amino acid and Its metabolites	888	10.4283	Lys-Asp-Met-Thr-Cys	C22H40N6O9S2	596.23	631.198	8.69037	M+Cl	9225.29	6034.86	8988.33	8404.08	5769.13	4110.18	6457.88	4104.68	6512.05	6454.46	11211.1	7967.04
Amino acid and Its metabolites	889	10.4283	Phe-Asn-Pro-Leu-Ser	C27H40N6O8	576.291	529.272	12.5586	M-H-HCOOH	10664.8	5967.97	5488.98	4876.32	5607.44	5304.26	5839.64	6245.6	5717.1	10219.1	5581.05	5931.46
Amino acid and Its metabolites	890	10.4382	Arg-Thr-Lys-Arg	C22H45N11O6	559.355	560.369	10.8218	M+H	3.04416e+06	3.15414e+06	3.29082e+06	3.2034e+06	2.72739e+06	2.62425e+06	2.94679e+06	2.34983e+06	2.78756e+06	2.43454e+06	2.75956e+06	2.58609e+06
Amino acid and Its metabolites	891	10.4382	Gly-Leu-Ser-Pro-Lys	C22H40N6O7	500.296	501.295	14.8137	M+H	18496.5	20041.6	22917	20585.3	16617	17106.1	18831.8	15660.6	20263.1	16039.6	18561.5	16325.5
Amino acid and Its metabolites	892	10.4382	Gln-Gln-Gln-Glu-Gln	C25H41N9O12	659.288	660.294	1.65907	M+H	70453.8	129078	100787	102690	92362.1	96195.6	106848	89851.6	101648	95666.7	98705.8	86912.5
Amino acid and Its metabolites	893	10.5624	Leucokinin IV	C41H52N12O12	904.383	890.368	7.99943	M+H-CH3	46.8941	71.4392	128.177	43.9444	271.421	117.471	13391.9	12888.8	9906.39	12626.5	3089.68	10985
Amino acid and Its metabolites	894	10.5812	H-Arg-Gly-Tyr-Ala-Leu-Gly-OH	C28H45N9O8	635.339	652.312	2.97541	2M-H+Cl	5607.35	4299.29	6813.01	9351.93	9233.89	7938.92	7620.66	8179.21	8054.18	7583.1	6842.42	5073.51
Amino acid and Its metabolites	895	10.593	Leupeptin	C20H38N6O4	426.296	427.303	0.894148	M+H	7524.55	10285.2	12177.7	7879.47	11399.3	8333.37	6915.53	8403.61	8841.79	8741.67	8249.81	6346.46
Amino acid and Its metabolites	896	10.6042	Arg-Leu-Leu-Asn-Leu	C28H53N9O7	627.407	679.396	1.2676	M+Cl+NH3	13489.7	7703.2	2813.91	7152.25	16835.3	10316	9108.48	12708.1	9821.46	10608.6	11367.4	7151.98
Amino acid and Its metabolites	897	10.6263	Ala-Ile-Gln-Arg-Thr	C24H45N9O8	587.339	736.309	11.7314	M+Cl+CF3COOH	429.972	1189.04	3404.72	3193.43	4052.43	2931.25	3034.47	4240.78	3326.33	2683.28	981.647	2251.96
Amino acid and Its metabolites	898	10.6416	(7E,9S,10S,11R,12R,13R,14R,15R,16S,17S,18E,20E)-2,10,12,14,16,26,28-Heptahydroxy-3,7,9,11,13,15,17,21-Octamethyl-23-Azatricyclo[22.3.1.05,27]Octacosa-1(28),5(27),7,18,20,23,25-Heptaene-4,6,22-Trione	C35H47NO10	641.32	622.315	17.2943	M-H2O-H	995.961	6378.73	11250.8	7637.52	11791.8	8182.55	14182.2	11510.2	7234.6	11218.4	6841.23	8188.77
Amino acid and Its metabolites	899	10.6446	Bouillonamide A	C46H67N5O8	817.499	818.516	7.69191	M+H	32367.3	11844.3	67023	64216.4	58592	31042.3	1610.34	11286.5	33696.6	8345.21	9345.17	12518.3
Amino acid and Its metabolites	900	10.6994	Phe-(4-Cl)-Tyr(Me)-OH	C24H21ClN2O7	484.104	485.112	3.99334	M+H	43793	194835	28212.1	98946	42046.1	138360	67292.5	29984.1	25121.9	20411.9	65669.8	164801
Amino acid and Its metabolites	901	10.7757	Lys-Phe-Lys-Met-Lys	C32H56N8O6S	680.404	681.419	10.265	M+H	6381.24	12263.1	12815.8	7584.84	14922.8	12045.9	2243.25	4702.86	3676.74	3331.18	3910.04	4382.05
Amino acid and Its metabolites	902	10.8095	Phenylalanyl-alanyl-arginine	C18H28N6O4	392.217	391.207	5.50875	M-H	555.387	426.456	199.552	122.285	466.773	929.913	264.09	1370.69	1106.39	2717.4	1342.67	1836.76
Amino acid and Its metabolites	903	10.8213	Lys-Ile-Val-Lys	C23H46N6O5	486.353	487.36	0.549049	M+H	289497	257375	259598	235104	230708	225861	218002	214079	223210	213481	212066	189445
Amino acid and Its metabolites	904	10.8365	Arg-Arg-Lys	C18H38N10O4	458.308	459.308	12.1076	M+H	8058.59	7653.72	8790.77	7964.03	8663.5	8081.68	8926.09	7106.58	6894.02	7876.95	7618.26	7666.5
Amino acid and Its metabolites	905	10.8741	His-Gln-Val-Lys	C22H38N8O6	510.291	509.286	0.204373	M-H	20156.6	82833	34989	29027.8	19597.1	37444.3	17915	28719.5	7718.59	79193.8	44539.5	15149.7
Amino acid and Its metabolites	906	10.8819	Nagaba	C24H39NO3	389.293	390.298	6.93059	M+H	4349.86	5007.51	5643.78	3376.13	3237.97	2100.74	13917.7	7641.05	4013.55	19199	12038.1	5704.33
Amino acid and Its metabolites	907	11.0192	Glu-Tyr-Ile-Glu	C25H36N4O10	552.243	553.256	8.9346	M+H	5586.03	4133.39	5974.9	4897.96	4464.1	3347.99	4302.01	2515.7	2291.87	2249.63	2804.82	3391.32
Amino acid and Its metabolites	908	11.0499	Lys-Tyr-Gln-Glu-Ala	C28H43N7O10	637.307	638.309	10.5166	M+H	40053.6	38591.2	44570.7	40049.7	59154.8	44199.4	40162.8	43518.4	54687.2	38200.1	48453.2	47270.9
Amino acid and Its metabolites	909	11.1564	Pseudoargiopinin I	C36H63N12O5+	743.504	744.53	14.0522	M+H	53174.3	44365.2	88797.1	67692.2	42385.3	11561	39902.5	40564.2	38865.8	39013	37858.8	41327.9
Amino acid and Its metabolites	910	11.3079	Acetylagmatine	C7H16N4O	172.132	539.35	8.528	3M+Na	2209.36	2414.35	2734.23	787.378	1506.91	729.468	133.987	316.499	288.04	168.465	56.9618	94.3588
Amino acid and Its metabolites	911	11.3382	Phe-Arg-Leu-Phe-Leu	C36H54N8O6	694.417	695.435	13.0393	M+H	24630.5	12650.8	15131.5	11699.3	16424.4	14625.4	2680.1	3303.2	2600.68	2679.97	323.906	2486.66
Amino acid and Its metabolites	912	11.3591	Ser-Gln-Leu-Lys	C20H38N6O7	474.28	473.28	21.8411	M-H	14495.4	5346.15	5894.26	4394.16	10758.2	5480.43	2036.67	8599.43	4037.58	5186.48	6937.21	5457.06
Amino acid and Its metabolites	913	11.6588	Histidinol	C6H11N3O	141.09	124.087	1.11237	M+H-H2O	98868.7	83248.9	62195.4	39205.7	25767	58781.3	32471.9	94505.2	56895.1	41156.2	43357.8	56433.5
Amino acid and Its metabolites	914	11.7046	Gln-Ser-Tyr-Phe-Val	C31H42N6O9	642.301	643.293	24.1352	M+H	602.752	400.818	282.413	45.3507	165.955	10.9749	290.558	434.732	127.12	1040.51	214.42	726.268
Amino acid and Its metabolites	915	11.8725	N-Oleoylglycine	C20H37NO3	339.277	312.257	6.6395	M+H-C2H4	324.249	738.628	440.232	248.576	1801.04	921.128	617.454	406.374	862.852	1546.03	931.352	601.514
Amino acid and Its metabolites	916	11.8761	Lys-Lys	C12H26N4O3	274.2	381.172	9.83899	M-H	6144.05	9357.3	7521.49	4341.83	2609.85	4675.67	5949.42	7572.64	1328.63	14296.9	12236	11475
Amino acid and Its metabolites	917	11.9334	Tyr-Ala-Arg-Asp-Glu	C27H40N8O11	652.282	653.283	11.5987	M+H	4510.04	9358.75	10738.7	9745.16	7032.59	6968.8	6459.77	6699.64	9269.54	9527.51	9529.57	9339.49
Amino acid and Its metabolites	918	12.2406	Arg-Gln-Arg	C17H34N10O5	458.271	413.266	0.795163	M+H-HCOOH	45364.8	32303.8	47514	61140.7	36889.5	31165.5	58974.8	56314.7	56284.3	50469.6	54576.8	46870.1
Amino acid and Its metabolites	919	12.3633	Ser-His-Glu-Ala-Glu	C22H33N7O11	571.224	686.202	15.4147	M+H+CF3COOH	68104.6	44395.7	18568.6	61391.1	43181.8	16367.5	32963.5	45261.6	41953.5	40895.6	44882.9	22786.9
Amino acid and Its metabolites	920	12.5805	4-Hydroxy-Glutamic Acid	C5H9NO5	163.048	202.016	2.68125	M+K	13981	11822.9	19126.4	6643.63	16644	9978.03	8077.68	9900.76	11441.3	11338.2	9008.94	6587.72
Amino acid and Its metabolites	921	12.8682	Iodotyrosine	C9H10INO3	306.971	345.93	7.32139	M+K	17914	36361.8	22906.3	44404.6	29626	23163	22917.4	32846.8	12891.6	43212.4	59323.9	63916.9
Amino acid and Its metabolites	922	12.9061	Methionine	C5H11NO2S	149.051	234.018	0.116477	M+K+HCOOH	3698.62	11909.2	20987	11666.9	13723	11931	9381.02	10155.2	11953.1	6661.75	13796.7	14810.3
Amino acid and Its metabolites	923	12.9288	Taurine	C2H7NO3S	125.015	191.971	7.69819	M-2H+3Na	269835	293096	268654	296194	210306	231595	194459	543692	584188	263830	606616	624480
Amino acid and Its metabolites	924	13.8493	N-Phospho-L-Arginine	C6H15N4O5P	254.078	277.071	2.51675	M+Na	20818.3	52975	18382.1	17094.3	32947.5	24324.1	31122.9	29146.6	33557.8	31407.3	47080.3	38240.2
Benzene and substituted derivatives	925	0.0319	Tyrphostin Ag 1024	C14H13BrN2O	304.021	327.008	4.6895	M+Na	2827.31	2595.98	1964.64	2141.56	1685.78	3013.71	2553.1	2130.46	2917.96	2219.46	2291.29	2084.57
Benzene and substituted derivatives	926	0.0504	N-(3-Methoxypropyl)-4-Methylbenzenesulfonamide	C11H17NO3S	243.093	226.097	5.2145	M+H-H2O	9431.16	14047.2	3262.21	14749.2	12733.5	16961.7	4696.96	11370.4	14261.3	2446.2	12611.7	4257.12
Benzene and substituted derivatives	927	0.0565	4-(3-Chloro-2-Fluorophenyl)-2-Methylbut-3-yn-2-ol	C11H10ClFO	212.04	140.001	1.05225	M+3Na-H	241.275	176.494	544.443	226.566	186.416	172.108	237.67	214.03	195.228	207.693	162.115	479.255
Benzene and substituted derivatives	928	0.0582	Purine, 6-(O-Nitrobenzylthio)	C12H9N5O2S	287.048	231.987	0.76175	M+H-C4H8	5894.86	6723.9	876.148	2915.72	8354.12	7668.76	3639.63	3873.93	1216.65	1731.46	1647.14	5814.44
Benzene and substituted derivatives	929	0.0791	Guanabenz Acetate	C10H12Cl2N4O2	290.034	291.04	3.17225	M+H	920.247	392.176	982.742	841.331	611.381	470.442	1096.81	1481.09	894.509	900.753	1251.56	1451.9
Benzene and substituted derivatives	930	0.0895	2,3,7,8-Tetrachlorodibenzofuran	C12H4Cl4O	305.899	345.931	11.4498	M+CH3CN+H	1023.92	1011.11	1024.89	968.587	1000	8033.78	1389.16	1310.21	1331.17	867.477	1312.08	700.684
Benzene and substituted derivatives	931	0.4452	2,3-Dihydroxy-DDT	C14H9Cl5O2	385.902	430.888	5.86075	M+2Na-H	19165.4	13089.3	6264.25	16925.1	17824.6	20093.4	17317	15147.3	9721.35	15498.4	16365.5	16487.3
Benzene and substituted derivatives	932	0.4588	1-Phenylheptane	C13H20	176.156	391.284	1.24825	2M+K	39411.4	38667.4	43192.6	34839	39727.3	46787.9	36224.8	37810.8	19955.9	37503.7	35576.3	29978.3
Benzene and substituted derivatives	933	0.4604	Ampicillin Sodium	C16H18N3NaO4S	371.092	355.07	3.924	M+H-NH3	27691.3	29423.3	26799.6	28188.6	22582.8	23872.7	7808.18	22980.7	18234.1	22795.4	23715.2	24797.3
Benzene and substituted derivatives	934	0.4757	2-Iodoxybenzoic Acid	C7H5IO4	279.923	302.909	0.64175	M+Na	1076.72	762.184	1340.91	1109.21	1184.27	1128.58	1556.17	1546.94	1573.16	2214.34	1993.03	2047.31
Benzene and substituted derivatives	935	0.4784	2-Butyl-3-(3,5-Diiodo-4-Hydroxy Benzoyl) Benzofuran	C19H16I2O3	545.919	502.9	0.200579	M-H-COCH2	212.044	546.083	1450.48	1734.14	835.877	1034.56	1878.86	1397.2	929.3	1545.21	817.383	1409.43
Benzene and substituted derivatives	936	0.4825	2-[2-(3,4-Dihydroxyphenyl)Ethenyl]-6-Hydroxy-Pyran-4-One	C13H9O5-	245.045	189.976	2.49625	M+H-C4H8	1863.89	1547.09	1590.46	1594.31	1697.48	1091.61	1385.56	2053.55	1444.68	1473.63	2182.6	2110.25
Benzene and substituted derivatives	937	0.4936	Hexaflumuron	C16H8Cl2F6N2O3	459.982	494.947	10.0372	M+Cl	9341.8	16205.3	10946.8	5356.23	6905.4	8284.59	1939.29	3811.84	3619.13	4835.05	6113.05	3999.51
Benzene and substituted derivatives	938	0.4936	N-[(E)-(6-Bromoimidazo[1,2-A]Pyridin-3-yl)Methylideneamino]-N,2-Dimethyl-5-Nitrobenzenesulfonamide	C16H14BrN5O4S	452.993	489.956	10.9482	M-2H+K	43968	44908.5	51314	15721.1	34398.4	31970.5	12032.3	23724.2	20906.5	24655.8	35152.1	25955.2
Benzene and substituted derivatives	939	0.4936	Thiocyanic Acid, Ester With 3,4(or 4')-Dichloro-4'-(Or 4)-Mercaptocarbanilide	C14H9Cl2N3OS	336.984	321.966	11.6547	M-H-CH2	2585.17	1372.33	1101.61	2894.48	228.73	4809.57	3810	6101.33	6454.19	4396.47	3832.48	3842.04
Benzene and substituted derivatives	940	0.4936	Β-D-Glucopyranose, 1-Thio-, 1-[4-(Methylsulfonyl)-N-(Sulfooxy)Butanimidate], Monopotassium Salt	C11H20KNO11S3	476.984	447.945	3.02924	M-H-C2H4	32764.6	36137.1	34582.9	11489.9	28246.6	24116.2	10585.8	6151.84	16519.3	18341.1	25579.6	19980.3
Benzene and substituted derivatives	941	0.4936	4-Chloro-2-[(Furan-2-ylmethyl)Ammonio]-5-Sulfamoylbenzoate	C12H11ClN2O5S	330.008	659.013	4.89782	2M-H	142736	101304	102086	11533.5	81921.2	48668.2	4470.88	28965.7	20094.2	25820.9	47527.3	25652.6
Benzene and substituted derivatives	942	0.4952	7-Chloro-5-(2-Chlorophenyl)-1,5-Dihydro-4,1-Benzothiazepin-2(3H)-One	C15H11Cl2NOS	322.994	374.99	5.3995	M+Cl+NH3	257479	254919	285872	28757.1	93267	76377.9	16434.6	50334.6	34509.1	55248.9	91563.9	71750.3
Benzene and substituted derivatives	943	0.5088	2-Amino-5-[2-Chloro-4-(Trifluoromethyl)Phenoxy]Benzoic Acid	C14H9ClF3NO3	331.022	683.023	11.736	2M-2H+Na	84196.2	40423.2	38103.6	4809.34	76906	28881.8	2968.76	21351.8	11677.4	11584.8	19512.7	7899.95
Benzene and substituted derivatives	944	0.5252	Rhein	C15H8O6	284.032	320.989	20.3419	M+K-2H	63317.2	49414.7	53713	29499.3	74067.6	50120.3	25683.6	66636.9	41326.4	70058	53506.6	53255
Benzene and substituted derivatives	945	0.5252	Difethialone	C31H23BrO2S	540.059	287.01	2.60619	M-H+Cl	2105.05	1957.69	1104.85	252.786	1754.68	1177.61	260.988	748.979	339.539	288.586	609.7	493.39
Benzene and substituted derivatives	946	0.541	Nitazoxanide	C12H9N3O5S	307.026	359.014	20.4934	M+Cl+NH3	1.30816e+06	1.2522e+06	1.21194e+06	232507	1.16793e+06	895564	47589.6	236656	160306	242721	640728	267969
Benzene and substituted derivatives	947	0.541	Norsolorinic Acid	C20H18O7	370.105	405.076	0.6325	M+Cl	6667.79	7656.95	6874.74	9152.5	12744	11535.3	2436.27	5573.04	4537.72	6282.36	4685.64	4077.34
Benzene and substituted derivatives	948	0.5565	1-Aminoanthraquinone-2-Carboxylic Acid	C15H9NO4	267.053	569.051	2.8945	2M+Cl	54683.5	37154.3	36365.5	28621.4	78369	77445.5	3434.3	43015.9	20981.4	12150.9	25855.4	1817.77
Benzene and substituted derivatives	949	0.5565	4-[[4-(4-Chlorophenyl)-2-Thiazolyl]Amino]Phenol	C15H11ClN2OS	302.028	301.026	11.274	M-H	690971	417957	590947	338524	847936	553459	129357	476272	376978	257255	347143	256047
Benzene and substituted derivatives	950	0.5565	Premithramycin A2'	C33H38O15	674.221	755.196	23.8367	M+Cl+HCOOH	15199.2	15212.2	15916.1	4137.66	23901.2	16605	109.477	1263.76	870.827	676.791	902.318	414.174
Benzene and substituted derivatives	951	0.5578	Carbinoxamine	C16H19ClN2O	290.119	289.108	1.0225	M-H	80371.8	58998.1	86510.6	99495.7	135685	101713	24604.2	17206.5	23700.9	7507.66	6516.09	28552
Benzene and substituted derivatives	952	0.5593	4-Chloro-3-Nitrobenzenesulfonohydrazide	C6H6ClN3O4S	250.977	273.962	4.3855	M+Na	11822.5	10680.4	11417.4	12111.7	12652.8	10938.6	12123.1	12756.8	12107.6	15085.2	14415.6	13626.8
Benzene and substituted derivatives	953	0.5593	Guanfacine	C9H9Cl2N3O	245.012	246.019	6.8315	M+H	1159.02	1339.82	1557.22	1331.39	1290.96	1108.26	1358.87	2061	1172.89	1851.08	1112.92	1147.04
Benzene and substituted derivatives	954	0.5593	2-Amino-5-Bromo-2'-Fluorobenzophenone	C13H9BrFNO	292.985	315.973	2.11675	M+Na	14360.1	12439.9	12665.3	16389.9	13321.8	13553.3	13027.4	15276.8	14150.4	16229.2	14035.3	15577.3
Benzene and substituted derivatives	955	0.5593	2',2'-Difluorodeoxyuridine	C9H10F2N2O5	264.056	287.04	1.94475	M+Na	18478.3	9951.62	13614.1	11289.2	16080.3	9847.33	6694.05	10921.1	10029	11348	9656.62	8713.63
Benzene and substituted derivatives	956	0.5593	3-Iodo-5-Methoxy-4-Propoxybenzaldehyde	C11H13IO3	319.991	358.96	0.14425	M+K	3677.85	2762.59	3618.03	1335.82	3408.94	2711.09	484.889	1774.45	304.725	1331.09	2687.01	1760.79
Benzene and substituted derivatives	957	0.5593	N-(3-Nitrophenyl)-3-(Phosphonooxy)Naphthalene-2-Carboxamide	C17H13N2O7P	388.046	345.075	9.90525	M+H-CO2	4837.13	5415.53	4341.37	2829.99	4232.77	3486.48	1754.79	3818.69	3990.88	3922.37	3329.4	3132.85
Benzene and substituted derivatives	958	0.5593	Quinmerac	C11H8ClNO2	221.024	285.041	1.24385	M+CH3CN+Na	10607.7	49565.8	65232.6	48508.9	67345.6	43766.1	18545.8	51568.5	46276.3	48927.3	43974.5	36365.6
Benzene and substituted derivatives	959	0.5713	Bismuth Subsalicylate	C7H6BiO4	363.007	747.033	45.0432	2M-2H+Na	195690	165975	160228	68170	176347	195088	209.211	119129	72605.1	51216.3	129278	89637.9
Benzene and substituted derivatives	960	0.5718	Bicalutamide	C18H14F4N2O4S	430.061	465.026	11.7208	M+Cl	126798	130725	120533	9109.3	195647	149186	85345.3	197959	176026	130839	150219	144216
Benzene and substituted derivatives	961	0.5718	Methyl 3,4,6-Tri-O-Galloyl-Β-D-Glucopyranoside	C28H26O18	650.112	685.088	18.5898	M+Cl	43531.9	41536	39426.7	5556.08	36819.5	35806.9	1235.84	1856.72	1256.79	451.584	5118.79	4917.62
Benzene and substituted derivatives	962	0.5718	Acid Green 25	C28H20N2Na2O8S2	622.046	689.032	18.258	M-H+NaCOOH	82231.5	82636.3	82266.5	59227.3	80751.5	81620.7	7863.24	143070	122297	91153.2	90047.6	104713
Benzene and substituted derivatives	963	0.5718	[6-[5,7-Dihydroxy-2-(4-Hydroxyphenyl)-4-Oxochromen-3-Yl]Oxy-3,4-Dihydroxy-5-(3,4,5-Trihydroxybenzoyl)Oxyoxan-2-Yl]Methyl 3,4,5-Trihydroxybenzoate	C35H28O19	752.122	589.045	5.95518	M-H-C6H10O5	370572	343710	340072	428752	457541	448664	208842	572679	528723	397683	408275	408785
Benzene and substituted derivatives	964	0.5731	5-[(2R,3S,4S,4Ar,10Br)-3,4,8,9,10-Pentahydroxy-2-(Hydroxymethyl)-6-Oxo-3,4,4A,10B-Tetrahydro-2H-Pyrano[3,2-C]Isochromen-7-Yl]-6,7,13,14-Tetrahydroxy-2,9-Dioxatetracyclo[6.6.2.04,16.011,15]Hexadeca-1(15),4(16),5,7,11,13-Hexaene-3,10-Dione	C27H18O17	614.054	613.039	10.4215	M-H	18511.1	34795.3	29324.9	56557.6	25551.6	36137.8	82443	53613.5	62675.3	72524.3	47160.4	58753.7
Benzene and substituted derivatives	965	0.5747	7-Oxo-7H-Benzo[E]Perimidine-4-Carboxylic Acid	C16H8N2O3	276.053	277.056	6.2305	M+H	24956.7	15429.5	20157.3	13024.1	18486.5	12247.7	7945.57	12410.6	11792.7	10887.9	10763.8	10057.1
Benzene and substituted derivatives	966	0.5747	Tulobuterol Hydrochloride	C12H19Cl2NO	263.084	286.068	1.57575	M+Na	4145.55	1614.44	2540.26	1828.19	4342.56	2311.49	577.576	2144	1682.12	1209.48	856.915	544.824
Benzene and substituted derivatives	967	0.5747	Salvigenin	C18H16O6	328.095	167.048	4.22075	M+H-C6H10O5	5221.06	3433.82	3326.28	2467.26	4593.89	3175.32	1253.68	3499.2	2773.77	2176.51	1786.95	2117.22
Benzene and substituted derivatives	968	0.587	Oxazepam Glucuronide	C21H19ClN2O8	462.083	611.039	0.0142831	M+Cl+CF3COOH	142962	153411	158473	246689	103910	170129	360382	238032	291781	306230	209474	265215
Benzene and substituted derivatives	969	0.587	3-Chloro-5-Hydroxy-2-Methylnaphthalene-1,4-Dione	C11H7ClO3	222.008	478.983	1.57025	2M+Cl	17881.6	16327.5	20516	13329	12055.3	11704.2	18291.8	23614.4	19583.3	25872.9	47260	33587.6
Benzene and substituted derivatives	970	0.587	Tetracenomycin B3	C21H14O8	394.069	429.038	2.83125	M+Cl	11763.8	8823.87	13937.1	11402.3	16894.7	13232.3	2907.56	5017.26	9116.34	5702.75	14802	4551.09
Benzene and substituted derivatives	971	0.587	Olsalazine-O-Sulfate	C14H10N2O9S	382.011	381.007	13.2483	M-H	461329	519171	542342	259691	382198	492641	178812	300047	239903	267819	428977	369715
Benzene and substituted derivatives	972	0.587	Griseophenone C	C16H16O6	304.095	303.086	6.3927	M-H	155285	163782	171981	61787.6	157377	155099	8020.91	24650.8	17391.6	17326.1	33297.6	27033.4
Benzene and substituted derivatives	973	0.587	Myricetin 3-O-Β-D-Galactoside 6''-O-Gallate	C28H24O17	632.101	631.097	2.13511	M-H	107493	118926	123958	89637.2	73975.5	111784	41900.3	28125.5	38320.7	41076	38558.2	41659.8
Benzene and substituted derivatives	974	0.587	3-[(2S,3R,4S,5R,6R)-4-[(2S,3R,4S,5S,6R)-4,5-Dihydroxy-6-(Hydroxymethyl)-3-[(2S,3R,4S,5R)-3,4,5-Trihydroxyoxan-2-Yl]Oxyoxan-2-Yl]Oxy-3,5-Dihydroxy-6-(Hydroxymethyl)Oxan-2-Yl]Oxy-2-(3,4-Dihydroxyphenyl)-5,7-Dihydroxychromen-4-One	C32H38O21	758.191	861.13	7.33146	M+Cl+NaCOOH	18627.2	21880.5	22964.5	47408.3	10968.8	22751.3	50206.2	11474.8	20554.5	23886.9	11274.2	13613.3
Benzene and substituted derivatives	975	0.587	Methoxychlor	C16H15Cl3O2	344.014	709.019	10.5927	2M-2H+Na	88022.5	115586	104041	99885	43242.2	100376	151171	105333	110397	150250	131696	143952
Benzene and substituted derivatives	976	0.587	Ginnalin A	C20H20O13	468.09	467.091	11.9828	M-H	233696	270721	284208	173350	245679	255089	269492	62634.7	250254	52006.7	68302.2	223390
Benzene and substituted derivatives	977	0.587	(20Z)-4,6,23-Trichloropentacyclo[20.2.2.110,14.115,19.02,7]Octacosa-1(24),2,4,6,10(28),11,13,15,17,19(27),20,22,25-Tridecaene-5,13,16,24-Tetrol	C28H19Cl3O4	526.033	560.986	17.9838	M+Cl	13180.5	12295.3	11651.1	6984.38	10616.5	10737.6	13232.2	15029.7	11600.5	21933	25878	22034.1
Benzene and substituted derivatives	978	0.6023	Psammaplin A	C22H24Br2N4O6S2	663.948	708.934	15.7194	M-H+HCOOH	5098.55	6571.91	4823.87	5645.65	5227.7	7596.12	5888.15	3527.4	4271.74	5038.7	2365.14	10166.2
Benzene and substituted derivatives	979	0.6112	N-{4-[(2S)-3-{[2-(3,4-Dichlorophenyl)Ethyl]Amino}-2-Hydroxypropoxy]Phenyl}Methanesulfonamide	C18H22Cl2N2O4S	432.068	469.028	22.9939	M+K-2H	286620	337385	254619	432394	200502	349865	95986	301651	216390	367769	256134	371629
Benzene and substituted derivatives	980	0.6176	Lucidin	C15H10O5	270.053	305.022	0.830087	M+Cl	671318	757355	617348	973628	574793	884529	1.18759e+06	855927	863825	909946	665151	905243
Benzene and substituted derivatives	981	0.6176	Curtisian O	C24H22O8	438.132	419.111	12.6266	M-H-H2O	16904.6	20110.1	11136.2	25076.1	12673.4	21686.1	25560.3	22371.2	25030	17814.1	4616.11	19061.2
Benzene and substituted derivatives	982	0.6214	9,10-Anthracenedione, 1-Fluoro-	C14H7FO2	226.043	265.001	2.51925	M+K	2221.9	1215.85	1463.55	3325.03	4210.48	351.466	1292.22	2388.78	2202.88	726.034	1556.14	1780.7
Benzene and substituted derivatives	983	0.6214	Mk 571(Sodium Salt)	C26H26ClN2NaO3S2	536.097	537.107	1.67022	M+H	3707.14	2429.28	2487.57	533.963	3651.98	2488.09	319.84	216.352	52.9362	168.404	59.6153	310.822
Benzene and substituted derivatives	984	0.6214	P-Hydroxy Rosiglitazone	C18H19N3O4S	373.11	785.199	0.93275	2M+K	17426.3	13385.6	10850.7	22834	24471.3	14536.1	314.844	715.355	695.598	90.8762	1303.48	359.028
Benzene and substituted derivatives	985	0.6214	Aurin	C19H14O3	290.094	871.283	4.264	3M+H	1908.83	2230.69	1588.89	3076.04	4207.48	2673.34	41.8567	346.878	14.3552	323.767	218.212	320.838
Benzene and substituted derivatives	986	0.6214	6-{4-[3-(3,7-Dimethylocta-2,6-Dien-1-Yl)-5-Hydroxy-8,8-Dimethyl-4-Oxo-4H,8H-Pyrano[3,2-G]Chromen-2-Yl]-3-Hydroxyphenoxy}-3,4,5-Trihydroxyoxane-2-Carboxylic Acid	C36H40O12	664.252	703.196	19.5366	M+K	16279.8	13775.7	10964.4	14720.5	23184.8	13948.2	167.022	1140.64	582.489	239.775	365.146	342.805
Benzene and substituted derivatives	987	0.6214	2,4-Bis(4-Hydroxybenzyl)-3-(3-Hydroxyphenethyl)-5-Methoxyphenol	C29H28O5	456.194	240.089	8.05388	M+H+Na	5588.88	5184.39	3666.91	3993.46	10153.4	5073.34	359.319	288.257	600.556	2811.34	223.259	264.936
Benzene and substituted derivatives	988	0.6331	2-[(3-Chlorophenyl)Carbamoyl]Benzoic Acid	C14H10ClNO3	275.035	310.005	0.1975	M+Cl	3708.94	2344.46	3260.31	9891.24	7413.61	360.724	1008.11	14184.5	1146.49	11085.3	984.091	7591.24
Benzene and substituted derivatives	989	0.6371	Penoxsulam	C16H14F5N5O5S	483.064	967.119	1.20171	2M+H	9400.71	12508.1	8573.07	27702.7	12121.1	10082.1	9389.84	11800.1	13375	8320.08	5978.16	9453
Benzene and substituted derivatives	990	0.6371	1,2-Diphenylhydrazine	C12H12N2	184.1	185.114	16.9205	M+H	231623	248600	246245	241322	209670	223509	194922	172457	194144	186011	162285	182336
Benzene and substituted derivatives	991	0.6371	4-[2-(3,4-Dihydroxyphenyl)-3,5,7-Trihydroxy-3,4-Dihydro-2H-1-Benzopyran-8-Yl]-2-(3-Hydroxyphenyl)-6-[3,4,5-Trihydroxy-6-(Hydroxymethyl)Oxan-2-Yl]-3,4-Dihydro-2H-1-Benzopyran-3,5,7-Triol	C36H36O16	724.2	747.185	0.462994	M+Na	11964	21657.2	14383.7	40962.9	21686.7	23691.5	9276.16	6823.49	8663.37	6700.75	4344.32	8961.75
Benzene and substituted derivatives	992	0.6371	N-Benzyl-2-[(E)-(2-Hydroxynaphthalen-1-Yl)Methylideneamino]-4,5,6,7-Tetrahydro-1-Benzothiophene-3-Carboxamide	C27H24N2O2S	440.156	593.112	2.61543	M+K+CF3COOH	1042.26	424.195	618.062	6272.33	129.285	2165.63	3916.88	4252.2	5632.99	4855.07	3401.33	4658.33
Benzene and substituted derivatives	993	0.6371	2-[4,5-Dihydroxy-2-(Hydroxymethyl)-10-Oxo-9-[3,4,5-Trihydroxy-6-(Hydroxymethyl)Oxan-2-Yl]Anthracen-9-Yl]-1,8,10-Trihydroxy-6-(Hydroxymethyl)-10-[3,4,5-Trihydroxy-6-(Hydroxymethyl)Oxan-2-Yl]Anthracen-9-One	C42H42O19	850.232	889.197	9.37453	M+K	13987.7	18070.1	12873.7	44727.9	21930.9	27436.2	3606.65	4699.06	5594.82	2611.87	3450.48	3846.72
Benzene and substituted derivatives	994	0.6371	Lactucain C	C46H44O13	804.278	827.252	11.4286	M+Na	9269.45	14550.4	10093.4	10960.4	15001.7	17959	239.207	314.064	1044.64	1175.95	866.752	463.553
Benzene and substituted derivatives	995	0.6371	Cyanidin O-O-[6-O-(6-O-4-Hydroxycinnamoyl-Β-D-Glucosyl)-2-O-Β-D-Xylosyl-Β-D-Galactoside]	C41H43O22-	887.225	926.175	5.18293	M+K	601.51	1512.93	1772.86	361.19	2886.75	1860.59	203.368	316.356	73.9029	438.198	25.9802	11.7228
Benzene and substituted derivatives	996	0.648	1-Tert-Butyl-3-(3-Fluorophenyl)Thiourea	C11H15FN2S	226.094	225.085	4.9935	M-H	466.126	1409.5	660.082	269.988	1730.83	719.627	8771.12	2635.84	10051.1	6199.07	11340.1	9612.83
Benzene and substituted derivatives	997	0.6486	5-(2-Chlorophenyl)Thiophene-2-Carbaldehyde	C11H7ClOS	221.991	220.982	0.96675	M-H	13.1069	136.02	1394.9	143.496	43.8838	47.8645	14531.1	16051.1	10367.9	21592.4	14450.9	15438.8
Benzene and substituted derivatives	998	0.6486	2-Amino-3-Chloro-1,4-Naphthoquinone	C10H6ClNO2	207.009	206.002	0.7345	M-H	5870.47	5278.43	5828.02	1484.61	33.4316	2347.59	1356.49	944.843	1946.69	2223.3	619.289	855.847
Benzene and substituted derivatives	999	0.6486	4,4'-Sulfonylbis(2-Methylphenol)	C14H14O4S	278.061	359.043	1.80075	M+Cl+HCOOH	8169.67	40445.9	26344.2	10514.4	7606.76	11644.6	40369.2	6953.62	34949.5	26664.1	22109.7	32273.3
Benzene and substituted derivatives	1000	0.6486	Acetaminophen Glucuronide	C14H17NO8	327.095	362.067	3.5415	M+Cl	3225.14	2544.53	893.825	1314.99	1372.25	1269.26	15120.5	4549.15	4745.85	3636.31	8120.49	10654.6
Benzene and substituted derivatives	1001	0.6486	2-(4-Hydroxyphenyl)Naphthalic Anhydride	C18H10O4	290.058	349.074	3.61884	M+CH3COO	17027.1	12623	11549.6	14283.4	3570.86	8135.54	12116.5	65127.8	101986	92605	106071	9010.52
Benzene and substituted derivatives	1002	0.6526	5-(2-Chloro-Benzyl)-Thiazol-2-Ylamine	C10H9ClN2S	224.018	471.019	3.74175	2M+Na	126285	110956	97217.7	138740	119696	120048	68101	114999	103732	70511	79027.4	70381.8
Benzene and substituted derivatives	1003	0.6526	3-[(1-Carboxyvinyl)Oxy]Benzoic Acid	C10H8O5	208.037	247.004	8.60962	M+K	139510	134336	123303	181632	155982	146637	126277	168260	149536	123511	121960	132686
Benzene and substituted derivatives	1004	0.6526	3-[({4-[4-({[1-(2-Chlorophenyl)Ethoxy]Carbonyl}Amino)-3-Methyl-1,2-Oxazol-5-Yl]Phenyl}Methyl)Sulfanyl]Propanoic Acid	C23H23ClN2O5S	474.102	497.094	13.456	M+Na	98221.1	112592	94001.3	176854	111855	135797	72883.4	70139	72045.2	61489.3	45661.1	67466.8
Benzene and substituted derivatives	1005	0.6636	Tifemoxone	C11H13NO2S	223.067	178.072	8.2515	M-H-CO2	6812.08	4299.67	5309.85	8984.86	8878.7	7271.1	46932.7	23872.8	33144.1	30442.2	33046.9	31373.6
Benzene and substituted derivatives	1006	0.6641	Benzenesulfonic Acid, Undecyl-	C17H28O3S	312.176	347.143	2.289	M+Cl	41967.9	44403.4	51234.4	60395.4	84664.9	46950.4	8245.8	54600.2	81091.8	57102.8	42742.4	56263.8
Benzene and substituted derivatives	1007	0.6641	Cephalochromin	C28H22O10	518.121	294.034	2.50347	M+2Cl	9356.08	6165.03	8866.81	4828.09	3946.64	3928.33	2194.03	4173.73	3495.04	4246.69	811.376	7140.74
Benzene and substituted derivatives	1008	0.6648	4-(3,5-Dihydroxy-7-Sulfino-3,4-Dihydro-2H-1-Benzopyran-2-Yl)-2-(Sulfooxy)Benzen-1-Olate	C15H14O10S2	418.003	502.971	1.20335	M+K+HCOOH	234039	265345	292839	77510.4	217326	10730.9	22232.2	63750.6	39125.8	35383.9	106694	58766.5
Benzene and substituted derivatives	1009	0.6796	Pindone	C14H14O3	230.094	229.082	15.0536	M-H	74363.8	7388.66	64715.3	96295.1	85441.2	71770.5	136685	141346	85991.9	149210	146176	179291
Benzene and substituted derivatives	1010	0.6796	Isoproturon	C12H18N2O	206.142	227.114	3.51411	M+Na-2H	409419	286301	336633	327767	125483	297495	464693	516158	93795.8	542147	511000	405253
Benzene and substituted derivatives	1011	0.6808	6-(2-Prop-2-Ynoxyphenyl)Hexanoic Acid	C15H18O3	246.126	298.113	20.0698	M+Cl+NH3	112472	160870	55750.9	135957	184150	137964	91931.7	16317.2	113088	82235.6	129591	111884
Benzene and substituted derivatives	1012	0.7102	Imidazoleacetic Acid	C5H6N2O2	126.043	251.077	5.48936	2M-H	339238	255644	284443	316845	390255	272806	657238	721081	623561	706078	665853	599579
Benzene and substituted derivatives	1013	0.7102	2(1H)-Pyrimidinethione, 3,4-Dihydro-1-(P-Tolyl)-4,4,6-Trimethyl-	C14H18N2S	246.119	281.087	2.67325	M+Cl	90720.9	74301.7	71873.3	79765.2	99387.8	74599.8	142237	157944	135996	157436	158633	128992
Benzene and substituted derivatives	1014	0.7303	2-(4-Chloro-Benzenesulfonyl)-Benzene-1,4-Diol	C12H9ClO4S	283.991	120.003	2.51825	M+2H-HCOOH	6573.31	7916.57	6251.04	4206.42	2787.69	5886.97	6536.99	4386.05	7566.74	3250.51	3663.75	6577.21
Benzene and substituted derivatives	1015	0.7303	Propyl Gallate	C10H12O5	212.069	303.036	6.184	M+Na+NaCOOH	5920.02	4330.7	3523.24	5062.35	3484.29	5350.46	10801.5	10606	9886.85	11008.3	9474.91	6886.79
Benzene and substituted derivatives	1016	0.7426	Aristoloin I	C37H43NO8	629.299	664.266	4.97774	M+Cl	39599.2	50199.4	65075.4	43618.8	22106.2	34392.6	3905.73	2665.21	2914.12	979.194	4713.58	1291.56
Benzene and substituted derivatives	1017	0.7432	4-[4-(Benzyloxy)Phenyl]-2-Chlorobenzonitrile	C20H14ClNO	319.076	320.079	5.9795	M+H	14267.3	10026.5	3845.68	13809.1	2608.86	10728.5	4836.17	9123.89	10158.5	4083.45	7330.35	6495.93
Benzene and substituted derivatives	1018	0.7567	Yellow Ab	C16H13N3	247.111	292.103	12.3474	M+HCOO	1.14407e+06	1.67871e+06	1.08994e+06	910808	748372	826623	288786	380178	235010	320253	351484	444029
Benzene and substituted derivatives	1019	0.7567	6-{[1-(2-{[3-(3,4-Dimethoxyphenyl)-1-Hydroxyprop-2-En-1-Ylidene]Amino}Ethyl)-3-Methoxy-4-Oxocyclohexa-2,5-Dien-1-Yl]Oxy}-3,4,5-Trihydroxyoxane-2-Carboxylic Acid	C26H31NO12	549.185	506.145	19.3483	M-H-COCH2	12838.9	1032	22095.6	35501.9	34680.2	40676.9	34234.8	37363.1	20393	42918.8	48795	26381.4
Benzene and substituted derivatives	1020	0.7616	1-Methylnaphthalene	C11H10	142.078	115.086	1.874	M+H-CO	5977.45	4940.02	6321.15	4907.52	5148.07	6068.46	3679.95	5397.29	5371.86	4397.11	5309.27	4111.3
Benzene and substituted derivatives	1021	0.7616	Norcyclobenzaprine	C19H19N	261.152	244.139	3.12575	M+H-H2O	11932	3918.95	12979.6	18482.6	17228.5	12012.4	12540.8	32669.9	31783	23762.9	11041	29845.9
Benzene and substituted derivatives	1022	0.7616	Fenoterol	C17H21NO4	303.147	262.14	7.35425	M+H-COCH2	10225.6	4228.92	11406.8	8390.63	11933.9	6930.73	7238.56	8565.7	5936.36	9742.89	6877	3587.92
Benzene and substituted derivatives	1023	0.777	Bisphenol A	C15H16O2	228.115	229.127	15.7586	M+H	1.75773e+06	1.42811e+06	1.45277e+06	1.2226e+06	1.44015e+06	1.07199e+06	578838	572087	1.53892e+06	456105	499063	1.70557e+06
Benzene and substituted derivatives	1024	0.7924	Cannabidiol Dimethyl Ether	C23H34O2	342.256	365.24	4.70125	M+Na	2528.87	4097.88	1420.84	117.986	1494.18	1752.83	11193.5	19588.6	25873.2	19396.8	11575.8	15628.4
Benzene and substituted derivatives	1025	0.814	6,7-Dimethyl-3-[(Methyl{2-[Methyl({1-[3-(Trifluoromethyl)Phenyl]-1H-Indol-3-Yl}Methyl)Amino]Ethyl}Amino)Methyl]-4H-Chromen-4-One	C32H32F3N3O2	547.245	684.242	31.6814	M+Na+CF3COOH	4950.36	589.858	1952.4	2572.85	2453.5	11283	109627	80941.4	98548.6	118100	86400.5	66181.6
Benzene and substituted derivatives	1026	0.818	1-Bromo-4,5-Dimethoxy-2-Nitrobenzene	C8H8BrNO4	260.964	215.973	13.3277	M-H-CO2	4223.59	3020.08	6035.48	4089.44	3313.34	3272.49	4992.92	4755.41	3621.86	5448.28	4351.82	4157.84
Benzene and substituted derivatives	1027	0.8185	Dibenzothiophene 5-Oxide	C12H8OS	200.03	155.035	1.036	M-H-CO2	5986.46	3540.84	6511.7	1941.13	7219.1	6190.61	7912.44	14701.2	13032.7	13373.7	10143.7	11387.2
Benzene and substituted derivatives	1028	0.8203	Chlorcyclizine	C18H21ClN2	300.139	284.125	0.81625	M+H-NH3	47660.5	32104.8	44514.9	47503.5	48489.7	38169.3	29242.7	85279.6	97028.9	46437.4	99659.4	42991.5
Benzene and substituted derivatives	1029	0.826	1-Phenyl-3-(4H-1,2,4-Triazol-4-Yl)Thiourea	C9H9N5S	219.058	190.018	7.835	M-H-C2H4	4980.3	12147.7	10148.6	6229.04	6288.15	5722.15	4239.88	1217.65	5734.13	1943.9	2261.24	3662.43
Benzene and substituted derivatives	1030	0.8335	2-(4-Nitrobenzoyl)-N-Phenylhydrazinecarboxamide	C14H12N4O4	300.086	299.081	2.86275	M-H	59416.8	23056.9	37458.5	52871.2	74513.5	39444.9	94124.2	97985.6	91131.1	157845	105960	73818.1
Benzene and substituted derivatives	1031	0.8489	N-(5-Bromo-2-Fluorobenzyl)Cyclopropanamine	C10H11BrFN	243.006	263.987	5.27825	M-2H+Na	4405.92	7208.34	4931.53	7525.16	4909.35	8251.88	1397.51	308.763	325.484	538.813	714.559	767.851
Benzene and substituted derivatives	1032	0.8644	2-Bromo-N-(3-Methoxypropyl)Benzenesulfonamide	C10H14BrNO3S	308.986	307.977	9.32125	M-H	3452.1	3811.83	4812.01	3499.24	774.152	3326.34	752.451	154.656	502.654	126.267	272.263	260.863
Benzene and substituted derivatives	1033	0.8644	4-(4-Oxo-2-Thioxo-Thiazolidin-3-Yl)-Benzoic Acid	C10H7NO3S2	252.987	251.987	13.1637	M-H	6597.65	10655.3	9513.63	18959.3	14718	21632.5	7968.97	4149.37	4928.97	2877.94	4094.1	6342.08
Benzene and substituted derivatives	1034	0.8693	1,3-Dimethylpentylamine Hydrochloride	C7H18ClN	151.113	190.071	1.9435	M+K	1058.31	867.393	1630.74	1246.87	1725.98	1214.08	8460.45	8815.28	6207.96	10754.9	7530.01	8592.58
Benzene and substituted derivatives	1035	0.8799	5-Bromo-4-Hydroxy-[1,1'-Biphenyl]-3-Carboxylic Acid	C13H9BrO3	291.974	291.983	19.9135	M-	25482	6885.4	92149.7	201314	170703	83189.1	153607	126110	133249	153948	143591	131288
Benzene and substituted derivatives	1036	0.8799	D-Vacciniin	C13H16O7	284.09	265.078	15.3095	M-H2O-H	29192.7	42090.3	34762.8	67208.1	68733.1	90222.3	46489.6	47277.6	48168.1	41192.3	49252.5	48275.3
Benzene and substituted derivatives	1037	0.8814	Chlozolinate	C13H11Cl2NO5	331.001	349.993	20.8415	M+F	18332.3	14267.1	18376.4	18259.5	21874.4	14130.8	11505.7	16779.6	13797	16512.6	19822.2	11303.7
Benzene and substituted derivatives	1038	0.9301	4-[(Z)-(4-Oxo-2-Thioxo-1,3-Thiazolidin-5-Ylidene)Methyl]Benzoic Acid	C11H7NO3S2	264.987	287.978	1.83625	M+Na	11759.4	13770.2	11666.4	16315.6	13698	14002.8	7698.01	8388.74	9123.24	8266.34	11420.4	13119.8
Benzene and substituted derivatives	1039	0.9301	Diuron	C9H10Cl2N2O	232.017	270.976	10.046	M+K	7016.75	7744.84	6405.7	9765.5	7731.18	7377.5	8480.36	8459.72	7690.36	9413.94	10817.4	14230.1
Benzene and substituted derivatives	1040	0.9378	(4-Carbamimidoylphenyl)Methanesulfonyl Fluoride	C8H9FN2O2S	216.037	239.025	0.30875	M+Na	11094.5	13867.3	5740.19	15154.9	11811.4	13448.9	4146.21	9573.15	7785.44	9650.15	6169.41	7928.25
Benzene and substituted derivatives	1041	0.9422	Purine, 6-(Benzylthio)-	C12H10N4S	242.063	277.031	1.54275	M+Cl	27625.7	28055.3	25976.5	28096.9	29704.2	14077.3	2767.48	5107.64	6227.72	8270.63	8620.81	5723.15
Benzene and substituted derivatives	1042	0.9508	Propylene Glycol Dibenzoate	C17H16O4	284.105	283.103	11.6883	M-H	23144.7	27795.6	16851.8	19056.2	16180.3	17439.7	438.314	4393.19	2188.89	1209.52	716.848	613.249
Benzene and substituted derivatives	1043	0.9606	2-Amino-5-Chlorophenol	C6H6ClNO	143.014	209.964	8.43332	M-2H+3Na	38615.8	41794.8	35211.7	48111.9	44478.8	54147.8	27600.7	37347.4	38522.1	39760.8	43678.3	38259
Benzene and substituted derivatives	1044	0.9887	4-Bromo-4'-Fluorobenzophenone	C13H8BrFO	277.974	232.988	11.8645	M-H-CO2	12820.7	9257.06	11306.5	3825.26	3772.21	3011.02	3253.03	1760.06	3842.06	573.837	2179.88	4208.43
Benzene and substituted derivatives	1045	0.9906	Gluconasturtiin	C15H21NO9S2	423.066	442.05	21.001	M+F	4032.54	11140	22895.2	17876.2	6442.32	14968.6	19884.7	2349.22	3020.85	673.538	4233.7	26851.5
Benzene and substituted derivatives	1046	0.991	Benzaldehyde	C7H6O	106.042	170.061	8.24913	M+CH3CN+Na	1315.47	7614.68	6699.03	7529.62	6120.54	6078.89	5322.3	3841.33	4887.82	3515.47	3523.33	6563.47
Benzene and substituted derivatives	1047	1.0042	Usnic Acid	C18H16O7	344.09	379.059	13.4925	M+Cl	200.871	244.669	412.685	179.476	127.688	64.5231	2420.73	451.659	1702.31	2033.57	1926.05	1059.36
Benzene and substituted derivatives	1048	1.0062	2,6-Difluorobenzenesulfonamide	C6H5F2NO2S	193.001	231.966	7.736	M+K	131.915	51.4322	73.6648	97.6027	232.779	16.0077	1637.01	3755	3860.9	3995.85	3968.14	3188.13
Benzene and substituted derivatives	1049	1.0195	4-(N-Maleimido)Benzyltrimethylammonium	C14H17N2O2+	245.129	408.987	16.0572	M+K-2H	233.165	131.757	116.877	5069.87	5966.06	3644.99	33435.5	42157	25539.4	33029.8	29847.9	9239.41
Benzene and substituted derivatives	1050	1.0195	2,5-Bis(4-Chloro-3-Nitrophenyl)-1,3,4-Oxadiazole	C14H6Cl2N4O5	379.971	414.935	3.812	M+Cl	227.194	187.793	185.426	100.94	291.078	174.497	2594.6	3850.87	1663.45	2174.6	1527.87	1017.52
Benzene and substituted derivatives	1051	1.0215	Benzenesulfonamide, 4-Chloro-3-Nitro-N-Phenyl-	C12H9ClN2O4S	311.997	313.009	7.11175	M+H	964.795	207.755	448.645	543.399	992.233	220.971	535.146	4029.91	3387.96	2911.1	3203.38	2221.81
Benzene and substituted derivatives	1052	1.0503	3,4,5-Trihydroxy-6-[[3-Hydroxy-2-(4-Hydroxy-3-Methoxyphenyl)-5-Sulino-3,4-Dihydro-2H-Chromen-7-Yl]Oxy]Oxane-2-Carboxylic Acid	C22H24O13S	528.094	563.071	8.02559	M+Cl	3896.16	3776.34	3154.9	3152.81	7104.39	5192.11	7795.71	14641.5	6716.24	4897.77	7307.15	5300.41
Benzene and substituted derivatives	1053	1.0524	Epigallocatechin	C15H14O7	306.074	305.069	6.60568	M-H	49481.9	23912.7	23109.4	88287.2	104860	75605.9	319666	421266	337625	490234	401935	284875
Benzene and substituted derivatives	1054	1.0755	3-[(2-Fluorophenyl)Amino]Cyclohex-2-En-1-One	C12H12FNO	205.09	354.06	1.76925	M+Cl+CF3COOH	34018.1	31752	26100.6	72234.1	60056.1	51095.8	82620.7	120932	70540.7	96704.2	85271.8	76289.3
Benzene and substituted derivatives	1055	1.082	Esprocarb	C15H23NOS	265.15	300.118	2.58775	M+Cl	36557.5	23291.8	30219.3	26544.6	31293.6	26201.6	35972.1	52390.6	80541.7	46029.3	28384.7	50251
Benzene and substituted derivatives	1056	1.082	Benzoylecgonine	C16H19NO4	289.131	288.12	10.0081	M-H	366706	286189	229267	618778	893054	483016	158961	172709	159995	185898	132290	151251
Benzene and substituted derivatives	1057	1.082	Phosacetim	C14H13Cl2N2O2PS	373.981	344.983	0.60225	M-H-CO	8171.44	10473.3	8971.13	10027.6	10889.4	8739.56	15259.1	15308.6	4857.3	13218.6	14988.9	14266.8
Benzene and substituted derivatives	1058	1.082	Fenhexamid	C14H17Cl2NO2	301.064	320.062	2.31339	M+F	2.15628e+06	2.23313e+06	3.28924e+06	3.25424e+06	2.74973e+06	3.33509e+06	1.95906e+06	1.25048e+06	1.32395e+06	1.32658e+06	1.47367e+06	1.31487e+06
Benzene and substituted derivatives	1059	1.082	Flurbiprofen Glucuronide	C21H21FO8	420.122	377.112	0.109492	M-H-COCH2	5369.99	8328.9	9648.11	6338.76	5367.28	4416.97	32358.7	51020.6	38992.9	45950.3	49062.2	41144.3
Benzene and substituted derivatives	1060	1.0845	Glucotropaeolin	C14H19NO9S2	409.05	444.022	0.498621	M+Cl	127393	118705	127130	117443	138394	84929.7	273778	223182	75339	249341	258116	223408
Benzene and substituted derivatives	1061	1.0972	1,4-Dihydroxy-2-Naphthoic Acid	C11H8O4	204.042	273.037	0.654908	M+Na+HCOOH	175.365	131.122	74.3301	1882.75	133.763	93.5568	23938.6	28268	22625.9	28930.6	25445.2	18208.4
Benzene and substituted derivatives	1062	1.0972	N-(4-Butylphenyl)-4-Methoxybenzamide	C18H21NO2	283.157	335.144	3.0725	M+Cl+NH3	21633.4	18075.1	17827.5	17535.9	26009.6	17200.4	27486.8	49602.6	39728.7	37228.7	40546.7	37554.3
Benzene and substituted derivatives	1063	1.1128	3-Methoxycinnamic Acid	C10H10O3	178.063	230.068	17.0052	M+Cl+NH3	41002	54513.4	36254.1	35488.1	31121.4	41422.4	12179.6	18416.2	14522	15874.6	11410.8	13487.1
Benzene and substituted derivatives	1064	1.1278	2-(4-Hydroxy-3-Methoxyphenyl)-8-[3,4,5-Trihydroxy-6-(Hydroxymethyl)Oxan-2-Yl]-3,4-Dihydro-2H-1-Benzopyran-3,5,6,7-Tetrol	C22H26O12	482.142	482.144	3.44577	M+	11981.7	16630.2	11491.3	20305.6	22194.9	23360.1	14586.8	28996.4	9235.07	15644.1	13155.8	13797.1
Benzene and substituted derivatives	1065	1.1283	Haematommic Acid	C9H8O5	196.037	195.033	7.71902	M-H	23624.5	14572	21237.2	17387.5	20446.7	15973.7	119851	146998	95318	156724	113282	125530
Benzene and substituted derivatives	1066	1.1283	4-Hydroxy-5-(4-Hydroxy-3-Methoxyphenyl)Pentanoic Acid	C12H16O5	240.1	256.116	8.44432	M+NH4-2H	19081.9	20943.6	19424.7	25220.5	23244.7	21175.6	19227.5	26467.4	22653.1	20297.5	18018	21112.3
Benzene and substituted derivatives	1067	1.1295	Benzyl 2,3-Dimethyl-2-Butenoate	C13H16O2	204.115	203.105	2.5745	M-H	13384.1	7647.72	9334.59	8951.51	14034.3	4593.08	49927.4	47820.4	40282.7	43690.9	38281.6	38388.3
Benzene and substituted derivatives	1068	1.1363	3-(2-Formyl-6-Hydroxy-4-Methylphenyl)-8-Hydroxy-1,4-Dioxonaphthalene-2-Carboxylate	C19H11O7-	351.05	322.047	8.8055	M-H-CO	22061.1	679.377	6509.94	9954.46	10587.5	5869.54	50646.5	75978.4	41180.2	101366	91204.2	36611.3
Benzene and substituted derivatives	1069	1.1437	N-(3,4-Difluorophenyl)-2,2-Dimethylpropanamide	C11H13F2NO	213.096	212.091	1.30125	M-H	169.688	850.522	1071.03	805.862	4557.74	1363.16	9734.26	11367.3	12260.5	6029.75	10235.8	11913.7
Benzene and substituted derivatives	1070	1.1437	(2R,3S,4S,5R,6S)-2-[[(2S,3R,4R)-3,4-Dihydroxy-4-(Hydroxymethyl)Oxolan-2-Yl]Oxymethyl]-6-(3,4,5-Trimethoxyphenoxy)Oxane-3,4,5-Triol	C20H30O13	478.169	477.169	18.5486	M-H	70351.8	49496.1	33939	49734.1	44835.6	38143.5	16177.9	61234.5	30395.8	35866.5	20307.5	28407.3
Benzene and substituted derivatives	1071	1.1437	3-[Bis(2-Hydroxyethyl)Sulfamoyl]Benzoic Acid	C11H15NO6S	289.062	260.022	2.52	M-H-C2H4	773.997	148.166	489.062	669.484	2301.43	1058.82	16346	22011	17036.5	22872	18606.6	14579.4
Benzene and substituted derivatives	1072	1.1584	2-Hydroxycinnamic Acid	C9H8O3	164.047	147.043	1.35	M+H-H2O	4707.67	9029.17	4920.8	7105.83	4293.96	5243.14	5576.02	5255.84	2203.26	4614.82	4855.11	4097.16
Benzene and substituted derivatives	1073	1.1584	Diesaconitine	C35H49NO12	675.326	331.161	5.14762	M+2H-CH3	17114.6	15051.1	13082.2	11621.9	13724.6	6918.15	15314.6	22247.1	22222.3	27556.6	18148.3	15174.2
Benzene and substituted derivatives	1074	1.1584	2-((6-(3-Aminopiperidin-1-Yl)-3-Methyl-2,4-Dioxo-3,4-Dihydropyrimidin-1(2H)-Yl)Methyl)Benzonitrile	C18H21N5O2	339.17	362.156	8.6875	M+Na	9233.28	16794.4	15028.3	12451.3	12511.7	16050.7	16464.3	17268.2	22088.8	18425.9	8020.6	17611.7
Benzene and substituted derivatives	1075	1.1741	Magnolol	C18H18O2	266.131	267.134	9.98447	M+H	50188	56503.3	55191.5	54247.8	56853.8	55331.9	100573	125174	113414	125590	118630	102547
Benzene and substituted derivatives	1076	1.1741	Sildenafil	C22H30N6O4S	474.205	475.205	5.74786	M+H	1768.71	1046.12	3524.13	959.507	2583.02	763.559	5118.86	2305.82	6548.56	2636.41	7888.59	3701.34
Benzene and substituted derivatives	1077	1.1741	3-[(4,5-Dihydro-1H-Imidazol-3-Ium-2-Ylmethyl)(4-Methylphenyl)Amino]Phenolate	C17H19N3O	281.153	282.156	11.3561	M+H	23475	19877.7	21324.7	20210.3	24076	18868.2	44793.5	53351.9	52430.2	54803.8	47162.1	47664.7
Benzene and substituted derivatives	1078	1.1741	Naftidrofuryl	C24H33NO3	383.246	422.212	4.89	M+K	15007.4	11107.8	11165.3	10210.9	14765.1	9730.8	6436.63	6216.78	7875.82	10159.3	9789.01	10709
Benzene and substituted derivatives	1079	1.1741	Ncgc00380381-01_C24H27No9_	C24H27NO9	473.169	312.112	7.22443	M+H-C6H10O5	35880	18570.7	15949	28230.2	23960.4	15499.8	29243	29282.7	29110.3	30218.8	36125.1	34939.3
Benzene and substituted derivatives	1080	1.1894	4-Aminophenol	C6H7NO	109.053	110.059	1.6514	M+H	91573.3	69552.2	78386.9	75810.3	101060	68690.2	74982.1	124973	92350.5	116123	109454	94723.5
Benzene and substituted derivatives	1081	1.1905	Chrysophanol 8-(6-O-Galloyl-Β-D-Glucopyranoside)	C28H24O13	568.122	523.121	1.21629	M-H-CO2	16667.4	14150.6	21470.9	11118	12222.2	13371.8	9661.58	12557.7	8972.84	7246.98	5815.92	10382.4
Benzene and substituted derivatives	1082	1.1997	2,6-Dichloroindophenol Sodium Salt	C12H6Cl2NNaO2	288.967	287.957	4.80888	M-H	35068.9	22132	35316.9	19199.3	17487.7	12950.4	16880.9	20761.4	20876.3	20404.1	21727	15915.5
Benzene and substituted derivatives	1083	1.206	Phenylboronic Acid	C6H7BO2	122.054	77.0548	5.0695	M-H-CO2	39505.7	36636.5	34783.5	38752.6	36152.8	40372.2	29476.4	27232.8	26589.6	16886.5	30821.7	32915.3
Benzene and substituted derivatives	1084	1.206	Bapta	C22H24N2O10	476.143	511.117	2.29994	M+Cl	12719.9	14673.6	6142.62	6194.79	9785.84	14306.7	12506.5	13440.3	27549.9	7438.15	4483.28	12805.4
Benzene and substituted derivatives	1085	1.2215	(E,E)-4,8-Dimethyl-2-Oxabicyclo(9.3.1)Pentadeca-1(15),4,8,11,13-Pentaen-12-Ol	C16H20O2	244.146	243.135	11.4081	M-H	34706.4	34296.8	34448.6	18634.5	22691.9	14350.5	17602.4	14222.5	15328.2	20498	21538.3	17111.6
Benzene and substituted derivatives	1086	1.2215	Secoisolariciresinol	C20H26O6	362.173	421.181	13.6615	M+CH3COO	32393.6	14654.1	21375	16993.5	30427.5	14772.3	37557.4	72395.9	42935.1	65375.3	55485.3	47148.5
Benzene and substituted derivatives	1087	1.2215	4-Isopropyl-3-Methylphenol	C10H14O	150.105	202.108	19.1085	M+Cl+NH3	104149	87636	98208.4	98457.4	128796	90854.3	125901	192634	150697	181189	167847	174221
Benzene and substituted derivatives	1088	1.2215	Palythine-Serine-Suphate	C10H16N2O9S	340.058	339.046	4.12725	M-H	28393	68599.3	31434.4	49107.4	61056.3	123024	19782.4	22589.2	25928.3	25583.9	6905.46	16814.8
Benzene and substituted derivatives	1089	1.2273	7-Chloro-5-Methyl-2H-1,4-Benzothiazin-3(4H)-One	C9H8ClNOS	213.001	235.992	3.78075	M+Na	8441.02	6727.26	5809.55	16433.8	16376.3	17462.8	17128.6	11526.5	9725.82	4876.05	11019.4	9260.08
Benzene and substituted derivatives	1090	1.2308	N-[(4-Methoxyphenyl)Carbamothioyl]Benzamide	C15H14N2O2S	286.078	435.044	1.00375	M+Cl+CF3COOH	4221.15	2892.95	3898.27	3719.68	4736.36	3581.01	3794.51	6658.36	8995.83	5745.12	6242.47	7073.73
Benzene and substituted derivatives	1091	1.237	Balanol	C28H26N2O10	550.159	585.134	0.463139	M+Cl	1410.54	3550.86	3252.84	2431.72	2331.56	2599.34	1761.93	1689.09	2561.38	2095.12	158.575	2149.83
Benzene and substituted derivatives	1092	1.237	N-[[4-[(Pyridin-2-Ylamino)Methyl]Phenyl]Methyl]Pyridin-2-Amine	C18H18N4	290.153	289.139	12.835	M-H	455.806	131.219	240.782	258.5	1380.81	1003.34	19706.2	9165.31	6979.24	10901.6	14721.2	11943.8
Benzene and substituted derivatives	1093	1.2504	Flusilazole	C16H15F2N3Si	315.1	316.101	17.4426	M+H	57456.9	70688.8	58614.1	42684.5	30325.9	33364.4	9690.43	9766.62	6550.98	7590.75	12004.2	10402.4
Benzene and substituted derivatives	1094	1.2504	1-Piperazineethanol, 4-(7-Nitrobenzofurazan-4-Yl)-	C12H15N5O4	293.112	609.212	1.01025	2M+Na	12258.1	20126.4	14720.7	8971.86	3749.22	6080.66	1568.89	229.98	198.621	80.1454	267.762	199.905
Benzene and substituted derivatives	1095	1.2504	Noroxycodone	C17H19NO4	301.131	301.133	0.720988	M+	24966.3	28119.4	18648.9	20625.7	19270.4	21613.2	16115.6	28476.7	30579.7	21648.3	27465.1	26682.4
Benzene and substituted derivatives	1096	1.2684	N-(2-Chlorobenzyloxycarbonyloxy)Succinimide	C12H10ClNO5	283.025	303.988	0.6245	M-2H+Na	9997.6	7126.71	10357.8	14066.4	3886.54	3617.05	1798.55	2702.53	3497.36	3772.82	1726.97	3011.02
Benzene and substituted derivatives	1097	1.2684	1-[(4-Bromophenyl)Sulfonyl]Piperidine-3-Carboxylic Acid	C12H14BrNO4S	348.981	347.977	10.801	M-H	77472	31298.1	48327.9	16206.5	8600.19	21792.2	1591.49	2049.4	3963.52	2680.96	2917.89	4197.43
Benzene and substituted derivatives	1098	1.2812	(2R,3S)-Methyl 3-Benzamido-2-Hydroxy-3-Phenylpropanoate	C17H17NO4	299.116	300.119	9.04983	M+H	52650.3	26938.3	38293.6	44173.1	46418.3	28636.3	64530.8	86528.3	59486	54950.2	43874.3	60973.1
Benzene and substituted derivatives	1099	1.2841	1-O-Trans-Cinnamoyl-Β-D-Glucopyranose	C15H18O7	310.105	355.098	8.66226	M+HCOO	9010.74	45151.6	7898.96	8639.56	13846.8	14132.1	3849.61	3611.66	3650.57	1473.3	1149.8	2544.95
Benzene and substituted derivatives	1100	1.2841	5-Sulfosalicylic Acid	C7H6O6S	217.988	258.003	10.3041	M-H+CH3CN	39506.6	75174.4	46389.1	51589.5	34622	45039.9	10589.4	10025.8	8939.97	7860.14	11921.7	10046.2
Benzene and substituted derivatives	1101	1.2841	1-Benzyl-5-Bromo-6-Fluorobenzotriazole	C13H9BrFN3	304.996	259.999	1.5335	M-H-CO2	628790	1.22438e+06	720527	884498	630129	707781	184408	173212	167187	167613	201915	179660
Benzene and substituted derivatives	1102	1.2919	Itopa	C20H16ClF3N2O2S	440.057	439.041	21.0913	M-H	26594.9	52226.3	53336.9	37637.6	12171.5	16161.5	8422.57	4809.62	370.398	6023.24	4523.13	9142.62
Benzene and substituted derivatives	1103	1.2919	[(2S,3R,4S,5S,6R)-2-[5,7-Dihydroxy-2-(4-Hydroxyphenyl)-4-Oxochromen-6-Yl]-4,5-Dihydroxy-6-(Hydroxymethyl)Oxan-3-Yl] 3,4,5-Trihydroxybenzoate	C28H24O14	584.117	619.09	9.23489	M+Cl	1309.13	3713.83	5376.63	3379.51	106.728	2878.81	1190.3	480.818	235.494	90.7473	609.241	502.977
Benzene and substituted derivatives	1104	1.2965	2-(4-Bromophenyl)Ethanethioamide	C8H8BrNS	230.954	213.956	10.0612	M+H-H2O	1387.54	800.761	1808.41	1617.59	1439.73	1746.75	8755.85	8034.21	8118.11	19657.7	13615.6	8808.52
Benzene and substituted derivatives	1105	1.2998	Acetic Acid,2-(2,4,6-Trichlorophenoxy)-,(2E)-2-(1H-Pyrrol-2-Ylmethylene)Hydrazide	C13H10Cl3N3O2	344.984	287.915	2.1495	M-H-C4H8	29249.2	36033.7	30786.8	35882.2	26975.6	43797.1	12903.8	10173	11434.2	9360.79	16351	12430.8
Benzene and substituted derivatives	1106	1.3015	(4S)-2-Acetyl-3,4,8,10,11,12-Hexahydroxy-1,4-Dihydrotetracen-1-One	C20H13O8-	381.061	402.036	0.10625	M-2H+Na	17530.6	19180.1	25032.1	15902.4	12354.1	16722.4	8526.73	3921.89	1705.22	5246.73	8524.37	12529.2
Benzene and substituted derivatives	1107	1.3118	2-Amino-5-Nitrobenzophenone	C13H10N2O3	242.069	265.053	2.8555	M+Na	4150.62	5362.48	4262.42	4979.02	4086.23	5068.2	878.791	609.228	861.244	1487.26	1578.67	1180.99
Benzene and substituted derivatives	1108	1.3155	Phenylbutazone	C19H20N2O2	308.152	153.067	13.695	M-2H	12662.1	15064.1	9627.49	8933	15138.1	7854.28	17722.7	30171.6	21551.6	27175	25630.9	19744.1
Benzene and substituted derivatives	1109	1.3155	Mafenide	C7H10N2O2S	186.046	141.043	4.25425	M-H-CO2	59.7338	2281.44	274.615	978.268	8119.87	1579.63	5012.58	19047.6	13493.1	12250.5	458.301	11511.9
Benzene and substituted derivatives	1110	1.3267	Ebselen	C13H9NOSe	274.985	232.002	0.0605	M+H-CO2	556.936	433.71	384.068	386.29	349.109	371.183	583.307	1112.04	711.178	1181	1418.26	518.291
Benzene and substituted derivatives	1111	1.3271	Simeconazole	C14H20FN3OSi	293.136	276.144	19.7758	M+H-H2O	441805	326107	394653	338985	452022	360530	445079	582199	481937	574640	559993	488111
Benzene and substituted derivatives	1112	1.3271	1,2,6-Trigalloylglucose	C27H24O18	636.096	319.058	4.3009	M+2H	1995.19	1986.51	1235.06	2658.42	775.135	1873.02	49.3338	11.3139	444.429	168.13	150.764	92.7475
Benzene and substituted derivatives	1113	1.3425	3-Methoxytyramine	C9H13NO2	167.095	231.117	14.9233	M+CH3CN+Na	160637	110686	68576.3	113336	134484	83289.5	230502	291255	100350	301256	257103	233539
Benzene and substituted derivatives	1114	1.3504	(R)-4'-Deoxyindenestrol	C18H18O	250.136	249.136	19.6949	M-H	6548.9	5314.13	5886.2	5286.68	8147.34	5901.74	5782.7	7923.31	6692.59	7756.05	8015.59	7383.54
Benzene and substituted derivatives	1115	1.3579	Amylocaine	C14H21NO2	235.157	219.134	15.5725	M+H-NH3	23867	17801.4	19712.6	21268.1	23102.3	15584.9	27357.7	24188.3	21941.7	26633.3	23095.3	19846.4
Benzene and substituted derivatives	1116	1.3627	Atovaquone	C22H19ClO3	366.102	365.093	5.68075	M-H	22535	21057.1	25169.9	27023.6	29448.5	29600.3	1604.09	802.451	1686.54	1101.66	5532.95	1739.14
Benzene and substituted derivatives	1117	1.3786	2-(3-(Trifluoromethyl)Benzamido)Acetic Acid	C10H8F3NO3	247.046	247.04	14.9263	M-	38978.5	44704.5	39210.7	32090.2	19141	30776.8	14044	12955.2	10634.6	9616.6	17543.1	9721.74
Benzene and substituted derivatives	1118	1.381	2-[(2,2-Diphenylacetyl)Amino]Benzoic Acid	C21H17NO3	331.121	156.084	4.60875	M+H-C6H8O6	5186.59	1957.54	1535.73	2089.89	1722.23	1104.39	2983.32	5088.23	2905.82	5344.98	5198.13	3122.18
Benzene and substituted derivatives	1119	1.3887	4-Fluoro-2-Methoxy-5-Nitroaniline	C7H7FN2O3	186.044	233.066	0.176	M+H+HCOOH	5899.85	1660.55	53727.3	41984.3	24236.9	42088.7	9873.43	21454.5	14793.7	18309.6	22915.9	13644.9
Benzene and substituted derivatives	1120	1.3964	4-Oxoretinoic Acid	C20H26O3	314.188	315.191	8.8736	M+H	61884.6	58022.7	54340.4	53137.4	55073.8	60378.3	60778.4	99374.8	75239.5	75726	76529.7	71039.9
Benzene and substituted derivatives	1121	1.3964	Mefenamic Acid	C15H15NO2	241.11	242.113	12.9404	M+H	51516.2	32371.1	42838.8	31572.8	42438.2	25653.8	42584.1	88098.8	76812.1	85479	73820.5	59460.1
Benzene and substituted derivatives	1122	1.3968	Modafinil Acid	C15H14O3S	274.066	273.06	1.09418	M-H	3604.27	2595.68	2615.88	1212.18	6224.71	2483.31	7427.73	12517.3	10326.8	11070.3	2245.57	10070.9
Benzene and substituted derivatives	1123	1.4041	Benzyl Alcohol	C7H8O	108.058	217.117	12.3	2M+H	39814.7	23743.5	31697.8	28783.2	21360.4	22433.9	79495.3	109232	94312.4	110464	151492	116336
Benzene and substituted derivatives	1124	1.4041	1-Methoxyphenanthrene	C15H12O	208.089	124.028	4.53775	M+H+K	1422.67	1807.58	1497.03	98.5373	33.0973	563.243	239.592	166.41	207.249	35.9108	171.738	215.528
Benzene and substituted derivatives	1125	1.4043	Aklomide	C7H5ClN2O3	199.999	244.988	22.7182	M+HCOO	299.048	545.107	592.794	210.447	1517.45	706.707	2224	4151.6	3029.64	4253.18	128.348	4511.64
Benzene and substituted derivatives	1126	1.4043	Fluorene	C13H10	166.078	147.066	0.626	M-H-H2O	43121.8	26367.5	58245.9	24326.5	43896.3	17926	68783.7	103904	122517	59602.3	48899.9	59421.9
Benzene and substituted derivatives	1127	1.4104	Methyl 5-Amino-2-Bromo-4-Chlorobenzoate	C8H7BrClNO2	264.933	219.93	9.10725	M-H-CO2	994.914	2078.69	1642.07	1159.67	2508.41	1403.8	515.456	376.788	495.082	381.771	314.794	773.148
Benzene and substituted derivatives	1128	1.4104	6-Bromo-3-Methyl-3H-Dibenz[F,Ij]Isoquinoline-2,7-Dione	C17H10BrNO2	338.99	337.982	3.72425	M-H	430.934	2914.75	1357.57	142.632	6709.8	1911.24	3390.71	4680.68	4917.44	4444.66	584.833	3762.26
Benzene and substituted derivatives	1129	1.4104	Diflubenzuron	C14H9ClF2N2O2	310.032	346.976	16.8274	M+K-2H	17688.7	24965.7	15197.7	15275.2	13876.8	10458.9	8710.89	7894.36	10252.8	7412	3871.43	12312.6
Benzene and substituted derivatives	1130	1.4104	3,4-Dichloro-N-(4-Phenyl-1,3-Thiazol-2-Yl)Benzamide	C16H10Cl2N2OS	347.989	260.976	12.7228	M-H-C3H2O3	2259.78	3821.42	3662.25	2982.32	4882.43	2617.31	2291.5	2325.45	1901.98	2243.13	756.175	3304.99
Benzene and substituted derivatives	1131	1.4195	4-Methoxy-[1,3]Benzodioxolo[5,6-C]Phenanthridin-3-Ol	C19H13NO4	319.084	234.086	1.355	M+H-C3H2O3	2682.17	714.252	2371.2	1336.19	1437.74	679.956	1029.72	6352.9	3833.14	2590.86	4159.17	2287.19
Benzene and substituted derivatives	1132	1.4262	Midodrine	C12H18N2O4	254.127	289.103	16.7601	M+Cl	17320.3	23899.7	28659.6	9995.02	19182.8	18482.8	5926.72	17667.7	19512.7	11189.1	11524.8	11785.2
Benzene and substituted derivatives	1133	1.4272	4-Chloro-2,6-Difluoroaniline	C6H4ClF2N	163	247.962	9.91675	M+K+HCOOH	1548.34	2478.53	1400.61	1602.25	1334.08	1995.53	846.188	1190.36	1496.86	936.848	1461.49	1484.39
Benzene and substituted derivatives	1134	1.4349	Acenaphthene	C12H10	154.078	269.089	0.626	M+H+CF3COOH	5062.45	6011.09	3855.77	4623.46	4989.16	4261.64	110.582	107.746	422.365	443.291	571.278	125.667
Benzene and substituted derivatives	1135	1.4502	3-Aminobenzamide	C7H8N2O	136.064	469.106	9.15725	3M+Na+K-H	7067.98	4353.31	7342.11	4647.49	3206.84	3047.36	31310.8	20249	18993	22425.1	20810.1	22198.3
Benzene and substituted derivatives	1136	1.4502	Pinosylvin	C14H12O2	212.084	195.076	12.3003	M+H-H2O	31457.1	12506	16691	24871.1	24375.4	17712.2	34069.2	75611.6	37621.5	49615.3	45454.7	37987.3
Benzene and substituted derivatives	1137	1.4662	Y-27632 Dihydrochloride	C14H21N3O	247.168	286.136	1.156	M+K	677.789	653.89	1161.88	944.482	1252.33	561.361	2931.25	5187.91	1238.35	2764.07	3771.13	1566.62
Benzene and substituted derivatives	1138	1.481	Helicide	C13H16O7	284.09	285.102	14.0359	M+H	67831.7	76818.5	89056	52126.6	44509.1	47242.2	24832.3	22467.6	18049.2	17173.1	32613.3	29329.3
Benzene and substituted derivatives	1139	1.4814	3-Methylbenzenecarbothioamide	C8H9NS	151.046	152.056	8.14531	M+H	431193	542293	604566	342746	290042	150052	121211	121444	51255.8	96498.1	177963	197955
Benzene and substituted derivatives	1140	1.4895	Dichlozoline	C11H9Cl2NO3	272.996	291.988	17.8502	M+F	331859	232333	352330	335602	342468	980818	331255	203424	249818	238528	98117.9	93497.3
Benzene and substituted derivatives	1141	1.504	N-Phenethylbenzamide	C15H15NO	225.115	208.113	0.9105	M+H-H2O	4672.92	3661.18	5783.69	3016.99	1675.27	2140.67	5538.37	2161	2240.36	4265.98	5546.21	3063.69
Benzene and substituted derivatives	1142	1.5372	1-(2-Methoxyphenyl)-3-Naphthalen-2-Ylurea	C18H16N2O2	292.121	145.051	2.9445	M-2H	33116.6	13321.6	40973.8	7927.75	11043.5	15089.7	5632.41	11932.7	6853.02	9655.45	5565.61	6109.98
Benzene and substituted derivatives	1143	1.5529	1,9-Pyrazoloanthrone	C14H8N2O	220.064	255.029	1.65725	M+Cl	1583.11	1364	1842.59	4098.01	3200.45	3233.43	1003.31	2175.35	1453.85	1788.17	2200.85	4725.15
Benzene and substituted derivatives	1144	1.5573	Dibenzyl Ether	C14H14O	198.105	130.032	3.83725	M+Na+K	3685.38	5248.16	5302.82	3700.63	4656.29	2586.74	3035.38	1134.7	1997.07	1121.06	522.781	3483.19
Benzene and substituted derivatives	1145	1.5584	3-Chloro-N-(3,4-Difluorophenyl)Propanamide	C9H8ClF2NO	219.026	257.993	4.37975	M+K	191.464	826.628	659.85	975.572	2187.69	1173.14	1788.52	3312.47	3116.84	3030.43	596.405	3598.48
Benzene and substituted derivatives	1146	1.5609	2-(4-(Trifluoromethoxy)Phenoxy)Acetic Acid	C9H7F3O4	236.03	193.012	0.8915	M-H-COCH2	2316.35	2728.02	1862.4	7265.69	3972.17	2175.44	3675.97	2806.21	2872.73	3259.32	2676.19	6401.29
Benzene and substituted derivatives	1147	1.563	3-Iodo-1-(Phenylsulfonyl)Indole	C14H10INO2S	382.948	335.918	4.24325	M-H-HCOOH	1911.35	1907.25	3464.1	4810.37	2540.23	2766.88	3313.5	188.178	869.491	835.019	819.747	1207.07
Benzene and substituted derivatives	1148	1.5688	Tetraconazole	C13H11Cl2F4N3O	371.022	356.003	6.32575	M-H-CH2	1364.13	5671.66	5086.85	20795	7199.5	7299.49	7307.78	6332.95	6288.88	5491.27	4830.8	16947.5
Benzene and substituted derivatives	1149	1.5688	2,2,2-Trichloro-N-(2,3-Dimethylphenyl)Acetamide	C10H10Cl3NO	264.983	263.975	9.49275	M-H	56316.7	71284.5	68464.9	129489	71922.8	78424.5	61975.9	52258.4	55515	47080.4	51000.1	88164.9
Benzene and substituted derivatives	1150	1.5727	Azobenzene	C12H10N2	182.084	183.094	4.85533	M+H	3929.61	3711.28	5123.03	3769.13	4738.65	3241.04	7666.58	15733.7	7704.45	11006.2	9149.5	8767.25
Benzene and substituted derivatives	1151	1.5881	2,3-Diacetoxy-7,8-Epoxy-24,29-Dinor-1,3,5-Friedelatriene-20-Carboxylic Acid	C33H44O7	552.309	211.144	8.51705	M+2H-C5H8O4	5462.39	5706.45	4113.61	5529.1	6396.72	4735.54	3293.55	5557.94	6005.78	11412.8	5468.12	3725.54
Benzene and substituted derivatives	1152	1.6191	Phenyltoloxamine	C17H21NO	255.162	256.176	14.8869	M+H	95822.8	99355.5	88279.8	90716.3	97252.4	87434	101636	151004	118173	129154	111228	120801
Benzene and substituted derivatives	1153	1.6432	4-Pyridoxic Acid	C8H9NO4	183.053	166.049	0.9	M+H-H2O	3749.14	3609.75	3410.97	1840.94	1618.58	817.169	5220.98	8416.07	6998.73	6618.06	5871.42	5747.54
Benzene and substituted derivatives	1154	1.6501	1-[(4-Bromoanilino)Methyl]Naphthalen-2-Ol	C17H14BrNO	327.026	286.025	7.812	M+H-COCH2	12548.9	9221.31	11511	10390.1	10480.9	9386.61	9763.05	17331.1	13197	15036.6	18112.9	13140.1
Benzene and substituted derivatives	1155	1.6501	Butyl(Triphenyl)Phosphonium	C22H24P+	319.162	490.731	1.407	3M+H+Na	5931.95	14642.4	10342	17442.8	8440.31	18358.2	24.3836	218.571	196.347	166.403	123.434	61.3601
Benzene and substituted derivatives	1156	1.6802	4-(4-Tert-Butylphenyl)-1,3-Thiazol-2-Amine	C13H16N2S	232.103	187.109	1.45175	M-H-CO2	16042.5	25061.5	62582.7	18226.2	14770.1	7073.25	14817.8	5757.08	4737.25	9050.04	6666.06	11570
Benzene and substituted derivatives	1157	1.6963	Nylidrin	C19H25NO2	299.188	300.193	5.46772	M+H	4309.21	4380.53	3124.04	4340.88	4472.1	3521.59	20755.6	34011.7	23362.7	30744.4	26542.3	21911.3
Benzene and substituted derivatives	1158	1.7196	Heptyl 4-Hydroxybenzoate	C14H20O3	236.141	219.134	4.3885	M+H-H2O	36459.9	32411	35128.1	20358.2	32846.3	20212.1	890.742	1166.78	728.612	1589.27	941.355	1747.34
Benzene and substituted derivatives	1159	1.7273	Chlorthiamid	C7H5Cl2NS	204.952	246.996	22.583	M+CH3CN+H	8025.48	11359.7	10687.1	10965.1	8178.77	11163.4	9033.89	7939.25	7935.53	7651.1	9261.67	11435.5
Benzene and substituted derivatives	1160	1.7429	4-(1-Phenylcyclohexyl)Phenol	C18H20O	252.151	275.139	6.46175	M+Na	40194.1	34343	36187.4	34077.8	44358.5	35267.1	40420.6	56029.3	48453.8	52809.7	36626.7	49050.7
Benzene and substituted derivatives	1161	1.7537	(1Aα,2Β,3Α,11Cα)-1A,2,3,11C-Tetrahydro-6,11-Dimethylbenzo[6,7]Phenanthro[3,4-B]Oxirene-2,3-Diol	C20H18O3	306.126	290.118	1.01375	M+H-NH3	669.955	407.087	175.244	2340.53	2996.6	146.433	21677.5	21277.8	35545.6	24650.1	17274	22672.2
Benzene and substituted derivatives	1162	1.7605	Orange G	C16H10N2Na2O7S2	451.973	450.963	7.7983	M-H	16995.6	21757.5	19826.8	20653	20433.1	25732.5	13498.1	8766.91	3134.21	7170.12	16954.2	16197.5
Benzene and substituted derivatives	1163	1.7698	Benzoic Acid, 2-[[(4-Chloro-3-Nitrophenyl)Sulfonyl]Amino]-	C13H9ClN2O6S	355.987	390.953	9.96125	M+Cl	126048	127962	125415	142582	151720	182486	141263	89924.7	37189.1	85998.5	170640	200029
Benzene and substituted derivatives	1164	1.774	Halofantrine	C26H30Cl2F3NO	499.166	538.127	3.31514	M+K	285.75	248.87	34.3484	361.448	318.325	163.475	10814.4	11906.4	6819.47	10178.3	21967.7	13188.5
Benzene and substituted derivatives	1165	1.774	1,2-Benzoquinone	C6H4O2	108.021	150.054	1.575	M+CH3CN+H	26482.3	28893.8	27750.8	17027.3	16745.6	18504.9	24755.3	33950.8	26917.7	28078.3	26131.8	31008.5
Benzene and substituted derivatives	1166	1.7751	Rebamipide	C19H15ClN2O4	370.072	410.088	6.38933	M-H+CH3CN	27841.5	33807	39432.5	36806.6	34714.7	36000.1	22788.3	6910.55	726.413	13845.3	49148.5	41425.9
Benzene and substituted derivatives	1167	1.7751	Imibenconazole	C17H13Cl3N4S	411.99	410.981	4.43314	M-H	4375.87	5103.26	6754.04	3886.95	2691.95	2524.65	653.58	618.128	134.137	721.753	927.186	867.056
Benzene and substituted derivatives	1168	1.7751	4-Hydroxy Triamterene	C12H11N7O	269.103	268.094	3.42638	M-H	43887.3	50119.4	58948	37268.8	31372.5	36296.4	16690.1	12631	2223.1	14876.3	18492.9	40717.8
Benzene and substituted derivatives	1169	1.7751	5,7-Dihydroxy-2-(4-Methoxyphenyl)-3-[3,5,7-Trihydroxy-2-(4-Hydroxyphenyl)-3,4-Dihydro-2H-Chromen-6-Yl]-2,3-Dihydrochromen-4-One	C31H26O10	558.153	595.109	1.06996	M-2H+K	2339.74	5348.26	4597.32	1774.67	903.333	2419.6	849.767	698.523	1016.59	736.43	931.952	414.068
Benzene and substituted derivatives	1170	1.7751	8,10-Dichloro-3,9-Dimethoxy-1,4,7-Trimethyl-6-Oxo-2-Benzo[B][1,4]Benzodioxepincarboxylic Acid Methyl Ester	C20H18Cl2O7	440.043	395.035	2.36681	M-H-CO2	18927.3	27521.2	22280.2	19154.7	19331.4	23912.4	14646.1	8300.89	2908.38	8758.19	12953.1	12766.5
Benzene and substituted derivatives	1171	1.7751	Fusaroskyrin	C32H22O12	598.111	435.047	8.57089	M-H-C6H10O5	7917.42	13054.8	10778.7	9951.28	6262.48	8951.47	4945.35	1479.62	1058.19	2798.23	4257.08	5766.24
Benzene and substituted derivatives	1172	1.7829	Bruceantarin	C28H30O11	542.179	541.177	7.72433	M-H	11014.9	12231.4	15561.8	8709.57	5348.83	4972.78	3099.91	14831.3	1064.06	279.235	767.597	4322.99
Benzene and substituted derivatives	1173	1.7896	Benzimidazole, 2-((2-(Diethylamino)Ethyl)Thio)-	C13H19N3S	249.13	396.681	7.579	3M+2Na	8050.98	8854.15	7245.84	14657	11561.1	12239.1	636.589	690.24	1195.05	938.894	970.311	1170.49
Benzene and substituted derivatives	1174	1.8081	Watasenia Luciferin	C26H21N3O9S2	583.072	582.056	22.7978	M-H	10873.9	14665.6	12840.6	11703.7	8393.77	8214.89	5772.57	2435.12	713.441	856.431	3188.33	5518.55
Benzene and substituted derivatives	1175	1.8242	Leiocarposide	C27H34O16	614.185	649.158	7.26107	M+Cl	112826	155611	136090	106716	69116.4	72764.2	56135.6	22945.7	12641.9	20782	49952	62821.1
Benzene and substituted derivatives	1176	1.825	2-Phenyl-2-(Phenylthio)Acetohydrazide	C14H14N2OS	258.083	127.05	1.7095	M+H-C5H8O4	22308.7	9527.69	21170.7	5613.16	13074.3	10514.9	15848.3	16102.1	9218.61	11488.8	8423.3	13925.3
Benzene and substituted derivatives	1177	1.8397	4-[4-(2,3-Dihydro-1,4-Benzodioxin-6-Yl)-3-Methyl-1H-Pyrazol-5-Yl]-6-Ethylbenzene-1,3-Diol	C20H20N2O4	352.142	351.132	7.51286	M-H	283785	302006	284394	285243	263629	248617	315515	309663	355382	290849	298272	320072
Benzene and substituted derivatives	1178	1.8397	6-[5-(2-{[2-(3,4-Dimethoxyphenyl)Ethyl]-C-Hydroxycarbonimidoyl}Eth-1-En-1-Yl)-2-Methoxyphenoxy]-3,4,5-Trihydroxyoxane-2-Carboxylic Acid	C26H31NO11	533.19	532.175	7.66068	M-H	20433.5	18430.8	19754.1	17706	18871	15792	20066.9	18893.2	22860.2	18502.2	19013.7	15460.7
Benzene and substituted derivatives	1179	1.8487	1-(4-Bromobenzyl)-1H-Imidazole	C10H9BrN2	235.995	270.971	5.2265	M+Cl	925.609	772.506	1161.38	691.135	1534.19	788.778	103.643	21.0921	1103.62	174.008	898.236	277.2
Benzene and substituted derivatives	1180	1.8542	N-(2,2,2-Trifluoroethyl)-N-{4-[2,2,2-Trifluoro-1-Hydroxy-1-(Trifluoromethyl)Ethyl]Phenyl}Benzenesulfonamide	C17H12F9NO3S	481.039	480.032	1.46849	M-H	39151.4	34972	36934.7	35409.9	28780.7	24850.6	38965.2	29922.8	35246.7	32110.2	32306.6	29590.9
Benzene and substituted derivatives	1181	1.8554	N-Benzyl-2,4-Dichlorobenzamide	C14H11Cl2NO	279.022	131.951	11.9238	M-H-C6H10O4	5797.81	6530.16	5871.31	6531.64	8462.72	6135	6697.94	5680.97	6445.81	4999.3	5447.22	4923.03
Benzene and substituted derivatives	1182	1.8554	Meobentine	C11H17N3O	207.137	164.118	7.0945	M-H-COCH2	31034.9	28568.1	26610.8	27414.8	26863.8	20222.5	36726.7	38816.7	45719.3	35377.5	31494.5	31425.5
Benzene and substituted derivatives	1183	1.8554	2,6-Diamino-4-(2-Fluorophenyl)-4H-Thiopyran-3,5-Dicarbonitrile	C13H9FN4S	272.053	307.014	2.988	M+Cl	2362.16	3359.86	2912.79	1447.14	2646.52	516.24	1142.48	525.75	342.241	323.549	442.544	1051.14
Benzene and substituted derivatives	1184	1.8554	Helonioside B	C34H40O18	736.221	735.208	11.4976	M-H	11488.7	14162.1	16115.3	11960.6	10456.6	4785.09	9918.81	7820.31	9332.48	5867.9	5984.62	7010.44
Benzene and substituted derivatives	1185	1.8554	Thelephantin E	C33H24O8	548.147	583.117	0.215088	M+Cl	5066.44	4787.14	4368.72	6290.87	5070.69	6938.27	6280.05	6906.19	7696.49	5406.4	5067.83	5653.38
Benzene and substituted derivatives	1186	1.8554	Desbutyllumefantrine	C26H24Cl3NO	473.09	340.035	10.9562	M-H-C5H8O4	8740	9963.26	10795.5	8837.28	8997.23	4960.28	6562.48	4922.31	5485.6	4155.95	4119.71	4611.85
Benzene and substituted derivatives	1187	1.8554	5-(3',4',5'-Trihydroxyphenyl)-Γ-Valerolactone-O-Methyl-O-Sulphate	C12H14O9S	334.036	333.03	12.8677	M-H	6480.93	5949.4	3844.5	5603.79	4653.15	4178.65	5705.74	6102.99	6112.83	3470.17	6792.39	4622
Benzene and substituted derivatives	1188	1.8678	Fenobucarb	C12H17NO2	207.126	225.159	1.74958	M+NH4	58816.9	54796.2	49723.5	51974.7	64570.2	48010.2	57954.3	72144	62484.5	64241.4	53103	52735
Benzene and substituted derivatives	1189	1.8709	Sulfisoxazole	C11H13N3O3S	267.068	266.062	6.89206	M-H	16947.8	19116	14324.2	23974.5	18865.4	19182.3	26530.8	25306.6	29516.2	21655.9	24419.5	22645.8
Benzene and substituted derivatives	1190	1.8866	Ractopamine	C18H23NO3	301.168	282.145	10.4573	M-H2O-H	3504.67	1062.31	3483.92	2784.61	4746.61	2487.39	7213.73	10471.1	7401.46	10888.5	9519	7923.95
Benzene and substituted derivatives	1191	1.8866	1-Benzyl-2-Methyl-1,2,3,4-Tetrahydroisoquinoline	C17H19N	237.152	272.124	0.62575	M+Cl	9035.68	3853.5	6969.22	4908.66	8821.3	3750.26	19528.2	33145.7	23299.3	32924.8	24438	24714.3
Benzene and substituted derivatives	1192	1.8991	Bestatin Hydrochloride	C16H25ClN2O4	344.15	309.175	17.8539	M+H	21228.4	7522.9	15819.4	16587.9	25435.6	11321	35150.6	65757.8	52274.6	58901	43499.3	51138.1
Benzene and substituted derivatives	1193	1.8991	N-Methyltyramine	C9H13NO	151.1	215.118	3.08265	M+CH3CN+Na	70576.7	52831.1	56369.1	61716.8	69466.5	63496.5	40018.6	72361.2	57577	52630.7	41056.5	38953.8
Benzene and substituted derivatives	1194	1.9024	Eugenyl Benzoate	C17H16O3	268.11	121.041	5.13875	M-H-C6H10O4	167.336	473.588	192.797	105.247	2079.91	789.248	3783.99	7623.73	5781.24	5340.12	216.716	5942.24
Benzene and substituted derivatives	1195	1.9024	Glucoerucin	C12H23NO9S3	421.053	466.04	20.8435	M+HCOO	1812.18	31929	26560.3	17808.7	62464.2	27583.8	61186.7	97020.9	78464.6	90678.9	1932.84	85766.5
Benzene and substituted derivatives	1196	1.9144	Dhb-Nspd	C13H23N3O3+2	269.174	376.111	12.3543	M+K+NaCOOH	8055.77	6888.04	10603	8168.02	4252.92	7160.08	3859.07	1278.83	943.029	1974.34	3387.86	4219.23
Benzene and substituted derivatives	1197	1.9217	Enalapril	C20H28N2O5	376.2	791.35	20.6791	2M+K	115613	29860.8	85937.4	42848.9	137901	97792.9	11939.2	15706.8	1960.95	26878.5	15392.9	11396.2
Benzene and substituted derivatives	1198	1.9345	3-Bromo-N-(Furan-2-Ylmethyl)-5-(Trifluoromethyl)Benzenesulfonamide	C12H9BrF3NO3S	384.942	339.954	10.411	M-H-CO2	2613.67	2668.25	1745.67	3280.34	1153.94	3997.86	890.604	288.405	80.5611	299.589	2916.83	130.625
Benzene and substituted derivatives	1199	1.9443	[(1S,2S,4S,9S,10S,12R,15S)-4-Acetyloxy-1,9,12-Trihydroxy-15-[(2R,3S)-2-Hydroxy-3-[(2-Methylpropan-2-Yl)Oxycarbonylamino]-3-Phenylpropanoyl]Oxy-10,14,17,17-Tetramethyl-11-Oxo-6-Oxatetracyclo[11.3.1.03,10.04,7]Heptadec-13-En-2-Yl] Benzoate	C43H53NO14	807.347	808.358	2.51616	M+H	24527.9	5357.77	14600.2	21756.9	9063.4	20088.1	918.248	1842.82	2821.83	1417.64	1003.14	700.635
Benzene and substituted derivatives	1200	1.9505	Prinomide	C15H13N3O2	267.101	326.123	21.1239	M+CH3COO	351921	329955	287092	340772	430925	288207	457683	734634	545678	683151	641596	459670
Benzene and substituted derivatives	1201	1.9665	1-[3-(4-Chlorophenyl)-1-Adamantyl]Ethanamine	C18H24ClN	289.16	392.112	0.681	M+Cl+NaCOOH	22671.3	31002.6	25700	34637.4	33417.3	47376.7	57100.6	78537	13934.5	115059	93162.1	69018.5
Benzene and substituted derivatives	1202	1.9665	Laccaic Acid A	C26H19NO12	537.091	536.082	1.35024	M-H	19683.8	31656.5	35152.4	13666.6	7183.9	12650.9	1712	683.943	232.274	1314.38	1509.15	1518.96
Benzene and substituted derivatives	1203	1.9665	(R)-Naproxen	C14H14O3	230.094	270.109	6.8901	M-H+CH3CN	60062.4	36413.3	42656.3	37113.2	48886.5	31437.8	109828	164752	107023	162040	137080	124824
Benzene and substituted derivatives	1204	1.9665	N-Hydroxy-2-(N-Isopropoxybiphenyl-4-Ylsulfonamido)Acetamide	C17H20N2O5S	364.109	385.082	9.49473	M+Na-2H	35012.7	42359.2	44256.8	30338.6	19066.6	27754.4	16596.9	11845.2	6207.64	10911.9	9796.45	16253.6
Benzene and substituted derivatives	1205	1.9665	3-Carbamoyl-2-Phenylpropionic Acid	C10H11NO4	209.069	249.088	0.071938	M-H+CH3CN	16351.1	14042.2	15239.7	19537.1	21688	13147.4	27753.2	31476.2	27425.1	34945	36062.9	30245.1
Benzene and substituted derivatives	1206	1.9665	Thelephantin K	C39H26O9	638.158	621.124	0.497369	M-H-CH4	15101.2	12450.7	13055.1	8510.44	8702.09	7427.09	3763.21	1689.48	1872.28	1002.18	1213.65	2395.01
Benzene and substituted derivatives	1207	1.9665	3,5-Dichloro-2-(2,4-Dihydroxy-6-Methoxycarbonylphenoxy)-6-Methoxy-4-Methylbenzoic Acid	C17H14Cl2O8	416.007	450.989	27.4676	M+Cl	16619.4	13254.3	7617.97	16170.9	19337.6	16096.6	18983	21793.5	20259.7	20457.5	25546.9	21145.9
Benzene and substituted derivatives	1208	1.9665	2-({[(4-Bromophenyl)Sulfanyl]Acetyl}Amino)Benzoic Acid	C15H12BrNO3S	366.97	365.946	35.362	M-H	12596.2	15516.4	15289.6	13294.6	6771.05	15392	4596.22	2289.27	2237.19	3065.06	3336.56	6071.7
Benzene and substituted derivatives	1209	1.9681	3-[2-(1,3-Benzodioxol-5-Yl)-2-Oxoethyl]-5-Bromo-3-Hydroxy-1,3-Dihydro-2H-Indol-2-One	C17H12BrNO5	390.988	389.99	19.86	M-H	38128.4	47897.1	47890.5	34848.1	21746.7	38521.2	11921.6	5006.39	5035.28	5148.85	8195.03	14336.7
Benzene and substituted derivatives	1210	1.9893	Dyclonine	C18H27NO2	289.204	328.166	10.448	M+K	3690.18	3194.66	3284.62	199.792	666.773	2044.84	57805	35536.1	98510.6	58435.7	29599.8	42228.3
Benzene and substituted derivatives	1211	1.9912	2,3-Dihydrobenzofuran	C8H8O	120.058	103.054	2.12515	M+H-H2O	171134	174681	154124	146312	126426	111295	158996	170359	188711	166086	147718	151619
Benzene and substituted derivatives	1212	1.9971	N-Ethylaniline	C8H11N	121.089	121.083	13.8011	M+	202708	196583	183896	163535	149330	128876	172647	188654	212692	188694	168807	173730
Benzene and substituted derivatives	1213	1.9986	3-Methyl-N-Naphthalen-2-Ylbutanamide	C15H17NO	227.131	286.14	14.332	M+CH3COO	36224.5	100842	135167	53823.9	77828.6	22927.4	29118.2	46791.7	56715.1	47056	39564	68424
Benzene and substituted derivatives	1214	2.0047	3-Hydroxybenzyl Alcohol	C7H8O2	124.052	107.049	1.075	M+H-H2O	17632.5	15353.4	15880.1	13709.1	13332.5	10364	15672.8	15715.7	18629.5	17274.5	15088	14175.9
Benzene and substituted derivatives	1215	2.0146	Hippuric Acid, O-Methoxy-, Methyl Ester	C11H13NO4	223.084	222.077	0.932711	M-H	62547.1	31773.6	43127.7	35549.1	47942.1	34940.3	115914	129112	97213.5	131559	104107	105621
Benzene and substituted derivatives	1216	2.02	6-Nitrobenzo[A]Pyrene	C20H11NO2	297.079	298.091	2.5535	M+H	6545.27	10803.6	7965.03	5453.76	3086.18	5351.54	1000.02	802.915	757.881	607.066	385.789	1092.82
Benzene and substituted derivatives	1217	2.0306	(1-Heptyl-5-Phenyl-1H-Pyrrol-3-Yl)-1-Naphthalenylmethanone	C28H29NO	395.225	412.219	7.7135	2M-H+Cl	4083.16	6093.87	4010.32	9071.05	12126.2	8934.81	4582.65	3884.97	3962.29	6275.81	4204.67	3402.71
Benzene and substituted derivatives	1218	2.0371	Glipizide	C21H27N5O4S	445.178	446.188	3.64976	M+H	4373.16	3020.51	2548.28	2633.86	1127.17	1719.79	5257.65	3694.67	1619.25	3565.6	20085.7	4346.74
Benzene and substituted derivatives	1219	2.0507	4-(Methylamino)Phenol	C7H9NO	123.068	124.075	1.03475	M+H	4922.34	4713.14	4550.52	4813.72	6005.04	3986.29	3396.82	6079.47	4642.63	4082.58	4581.45	6023.35
Benzene and substituted derivatives	1220	2.0627	N-[4-[(4-Propan-2-Yloxyphenyl)Methyl]Phenyl]-4,5-Dihydro-1H-Imidazol-2-Amine	C19H23N3O	309.184	308.172	11.7747	M-H	10195.1	8062.84	10015.2	9751.2	12913.9	8395.37	18190.9	23092.2	20252.3	21279.1	19436.9	20369.1
Benzene and substituted derivatives	1221	2.0627	Ncgc00380781-01_C15H20N2O5_	C15H20N2O5	308.137	251.061	4.44525	M-H-C4H8	2395.79	2090.43	3679.94	4885.38	6251.64	4722.69	6089.3	8443.18	5809.18	9096.67	8186.46	5495.13
Benzene and substituted derivatives	1222	2.0664	2-[[4-[4-(2,4-Dimethoxy-6-Methylbenzoyl)Oxy-2-Methoxy-6-Methylbenzoyl]Oxy-2-Hydroxy-6-Methylbenzoyl]Amino]-3-Hydroxypropanoic Acid	C30H31NO12	597.185	688.157	31.19	M+Na+NaCOOH	2190.15	7285.21	2472.79	19153.9	13808.7	22604.6	237.488	80.9953	103.086	25.0973	4143.75	635.525
Benzene and substituted derivatives	1223	2.0719	(E)-3,5-Dimethoxystilbene	C16H16O2	240.115	239.104	9.2536	M-H	29886.3	19253.3	24415.9	22662	30490.9	14965.8	22210.8	49521.9	11432.8	33128	22613.1	28693.2
Benzene and substituted derivatives	1224	2.0787	1,1-Bis(4-Hydroxyphenyl)Ethane	C14H14O2	214.099	213.088	7.70529	M-H	74430	38880	52150.9	41628.1	61912.9	35636.7	106920	178647	128109	183727	170844	127537
Benzene and substituted derivatives	1225	2.0787	Methoxyfenozide	C22H28N2O3	368.21	201.088	5.01775	M-H+Cl	5016.51	3121.62	5483.58	4592.96	4031.91	3427.7	6009.05	9391.3	7174.66	10773.6	7535.17	8141.82
Benzene and substituted derivatives	1226	2.0787	N~2~-1H-Benzimidazol-5-Yl-N~4~-(3-Cyclopropyl-1H-Pyrazol-5-Yl)Pyrimidine-2,4-Diamine	C17H16N8	332.15	169.098	3.0185	M-H-C6H10O5	2042.64	1062.26	2058.24	2424.47	3710.38	1692.95	8462.59	13438.6	9949.85	11969	9951.71	8397.43
Benzene and substituted derivatives	1227	2.0941	2-Methoxy-4-[2-Propenyl]Phenyl 6-O-Β-D-Glucopyranosyl-Β-D-Glucopyranoside	C22H32O12	488.189	245.096	1.27676	M+2H	9359.29	8361.8	10114.2	2634.62	11136.1	2847.8	12594.1	20283.7	16527	18275.6	21370.1	17462.9
Benzene and substituted derivatives	1228	2.0946	3-(Diphenylphosphino)-1-Propylamine	C15H18NP	243.118	523.166	9.2165	2M-2H+K	1169.62	695.723	968.318	762.324	2066.65	1976.59	42858.4	35833.2	25920.7	63013	69135.1	39093
Benzene and substituted derivatives	1229	2.0978	Gentisyl Alcohol	C7H8O3	140.047	281.11	19.55	2M+H	24605	30739.6	28384.4	2425.6	22823.6	21403.3	20682	21365.7	24509.3	28220.9	25108.2	15783.6
Benzene and substituted derivatives	1230	2.0978	Carbendazim	C9H9N3O2	191.07	192.076	1.38947	M+H	639.317	12105.8	5905.52	5909.06	24055.4	9374.21	15083.7	29881.3	23793.9	22127.9	913.936	26849.6
Benzene and substituted derivatives	1231	2.0978	6-{4-[3-(3,7-Dimethylocta-2,6-Dien-1-Yl)-5,7-Dihydroxy-6-(4-Hydroxy-3-Methylbut-2-En-1-Yl)-4-Oxo-3,4-Dihydro-2H-1-Benzopyran-2-Yl]-3-Hydroxyphenoxy}-3,4,5-Trihydroxyoxane-2-Carboxylic Acid	C36H44O13	684.278	365.131	7.58718	M+2Na	2369.31	2211.11	4709.04	3557.17	2097.84	2738.42	11808	10635.3	5172.03	11259.3	11002.9	12057.3
Benzene and substituted derivatives	1232	2.1031	Fenoprofen	C15H14O3	242.094	243.098	3.236	M+H	9304.42	11669.2	11774.5	5050.43	5038.81	6779.24	2329.12	1633.22	1731.8	2036.41	3225.7	2411.83
Benzene and substituted derivatives	1233	2.12	6-Methoxy-2-Naphthylacetic Acid	C13H12O3	216.079	216.088	20.8211	M-	4834.19	15928.6	14238.5	10412.3	29038.3	12214.2	42309.3	58682.6	45278.4	59607.5	14526.4	55700.9
Benzene and substituted derivatives	1234	2.1268	Fenarimol	C17H12Cl2N2O	330.033	389.041	10.021	M+CH3COO	1173.16	11048	4932.13	5761.32	19975.4	8333.34	11575.4	20203.6	18706.8	12592.8	3246.67	19983.8
Benzene and substituted derivatives	1235	2.1294	Orphenadrine	C18H23NO	269.178	268.178	22.0965	M-H	25924.8	24167	22068.4	24108.1	22126.8	25894.3	16585.4	27939	23181.4	25967.6	16657.2	20373.1
Benzene and substituted derivatives	1236	2.1428	4-Fluoro-4'-(Phenylethynyl)Benzophenone	C21H13FO	300.095	335.064	0.10825	M+Cl	20253.9	8965.42	8449.66	24983.9	16143.9	10892.3	31242.1	39250.3	40043.6	38445.2	27104.1	31157
Benzene and substituted derivatives	1237	2.1428	Euphorbia Factor L2	C38H42O9	642.283	320.133	1.37494	M-2H	6349.69	2443.05	1068.76	2525.46	1279.95	1048.58	7765.21	19471.7	14052.8	16470.4	13484.6	14412.3
Benzene and substituted derivatives	1238	2.1429	5-Nitro-6,7,8,9-Tetrahydrobenzo(G)Indole-2,3-Dione-3-Oxime	C12H11N3O4	261.075	320.091	4.14366	M+CH3COO	16311.1	13328.8	13835.1	16195.5	19804.4	11070.6	48370.5	36403.9	40449.4	35049.5	37003	33022.3
Benzene and substituted derivatives	1239	2.1454	Enalaprilat	C18H24N2O5	348.168	349.176	0.177118	M+H	102606	93982.3	89841.5	101894	105001	84997.1	86188.9	134480	120423	117321	108046	109898
Benzene and substituted derivatives	1240	2.1454	Norketamine	C12H14ClNO	223.076	224.092	4.0205	M+H	19463.6	16621.2	17824.6	14990.1	19515.4	12666.6	30548.3	35751.6	31429	37797.4	28224.3	33910.3
Benzene and substituted derivatives	1241	2.1454	4-[[3-O,6-O-Bis[1-Oxo-3-(1-Hydroxy-4-Oxo-2,5-Cyclohexadienyl)-2-Propenyl]-Β-D-Glucopyranosyl]Oxy]Phenol	C30H28O13	596.153	299.083	5.01753	M+2H	245.952	2440.25	2537.52	638.547	6201.35	1659.4	2934.97	4447.86	5918.41	4870.69	345.807	5790.68
Benzene and substituted derivatives	1242	2.1475	Phenanthrene	C14H10	178.078	179.084	1.874	M+H	4181.19	5614.59	4871.16	1196.48	1049.51	491.484	5058.14	4793.21	5875.38	5619.07	6357.88	4321.03
Benzene and substituted derivatives	1243	2.1589	Quinalizarin	C14H8O6	272.032	308.988	16.878	M+K-2H	20162.3	16175.9	18085	17701.3	16752.8	15908.9	42710.7	31640.4	41611.1	33232.6	36722.7	42522.3
Benzene and substituted derivatives	1244	2.1589	Urea, 1-Benzoyl-3-(4-Chlorophenyl)-2-Thio-	C14H11ClN2OS	290.028	271.014	6.84965	M-H2O-H	101146	69179.3	93830.8	78274	85986.2	71438.4	166603	162365	194345	158085	140003	163878
Benzene and substituted derivatives	1245	2.1589	S-Seven	C14H13Cl2O2PS	345.975	380.94	2.73225	M+Cl	1331.58	1897.44	9.1267	1248.01	1237.16	2706.44	7211.78	4021.18	7855.99	5053.05	10797.5	9449.83
Benzene and substituted derivatives	1246	2.1589	4-{2-[(3-Chloro-4-Methylphenyl)Amino]-1,3-Thiazol-4-Yl}Benzene-1,2-Diol	C16H13ClN2O2S	332.039	353.016	1.56525	M-2H+Na	1074.62	1170.85	1601.56	1339.6	1163.3	753.068	1114.79	400.591	1504.3	1377.5	2443.41	2354.24
Benzene and substituted derivatives	1247	2.1608	2-Ethyl-N-Phenylhexanamide	C14H21NO	219.162	218.157	9.214	M-H	2646.4	382.014	1862.49	666.998	2610.19	746.645	19519.8	22908	30768.7	23106.3	25880.7	18467.3
Benzene and substituted derivatives	1248	2.1768	Robustaol A	C25H30O9	474.189	475.199	2.14534	M+H	4430.01	10169.5	4429.76	8141.79	6878.14	6690.74	14217.2	14236.8	3761.18	28194	23313	23301.9
Benzene and substituted derivatives	1249	2.1847	4-Methoxybenzyl Phenylacetate	C16H16O3	256.11	407.157	2.36125	3M+2Na	13045.5	8596.76	7064.57	6414.82	11198.4	8509.76	7249.55	17206.9	5449.95	24509.2	10637	20457.9
Benzene and substituted derivatives	1250	2.1926	1,2,3-Trihydroxybenzene	C6H6O3	126.032	144.065	0.975	M+NH4	781.387	1671.64	1104.95	1098.03	1948.34	875.195	2417.01	3999.08	3498.71	3608.75	871.411	3753.23
Benzene and substituted derivatives	1251	2.2005	Reboxetine	C19H23NO3	313.168	382.172	3.01575	M+Na+HCOOH	18198	20555.7	22829.9	8519.77	18220.8	7953	12811.8	18237.2	17626.5	12194.2	18471.1	21449.5
Benzene and substituted derivatives	1252	2.2085	Bifemelane	C18H23NO	269.178	270.192	15.8029	M+H	180342	195490	173952	166482	179578	185873	146152	258956	192832	231239	163664	234818
Benzene and substituted derivatives	1253	2.2085	Para-Imazamethabenz Methyl	C16H20N2O3	288.147	289.155	0.0661163	M+H	285461	282481	276583	263573	365928	277262	273447	314058	302160	293498	298054	290884
Benzene and substituted derivatives	1254	2.2085	Cyperine	C15H16O4	260.105	260.113	21.7653	M+	8984.8	49030.1	39713.2	28927.3	44659.3	43270.3	85824.2	126734	120812	114616	42185.1	128574
Benzene and substituted derivatives	1255	2.2085	Gemfibrozil	C15H22O3	250.157	425.175	9.73675	3M+Na+2K-H	2085.51	383.896	601.629	1664.55	961.288	653.612	10888.9	8204.6	21015.7	8587.46	4968.01	3538.34
Benzene and substituted derivatives	1256	2.2244	N-T-Butyl-2-(Methylyhio)Benzamide	C12H17NOS	223.103	224.109	0.21225	M+H	4549.63	2135.78	1968.92	1118.68	900.361	408.901	509.337	435.621	279.763	299.762	448.402	259.82
Benzene and substituted derivatives	1257	2.2256	1-(4-Hydroxybenzyl)-4-Methoxy-9,10-Dihydrophenanthrene-2,7-Diol	C22H20O4	348.136	349.143	2.898	M+H	9990.25	7215.72	6723.78	4779.38	10550.7	6286.26	2835.25	6811.34	4557.05	1899.27	3499.91	2839.09
Benzene and substituted derivatives	1258	2.2292	[(2R,3S,4S,5R,6S)-6-[3,5-Dihydroxy-4-[3-(4-Hydroxyphenyl)Propanoyl]Phenoxy]-3,4,5-Trihydroxyoxan-2-Yl]Methyl 3,4,5-Trihydroxybenzoate	C28H28O14	588.148	295.08	8.34117	M+2H	1026.66	155.138	1257.16	711.331	1417.18	899.532	9763.93	865.787	2844.91	3236.41	1451.76	3462.41
Benzene and substituted derivatives	1259	2.2388	Itopride	C20H26N2O4	358.189	751.372	3.1435	2M+Cl	2359.13	1085.3	2122	121.465	498.733	783.813	38658.2	43558.1	64849.5	55968.4	24754.3	27029.1
Benzene and substituted derivatives	1260	2.2388	Sulfadicramide	C11H14N2O3S	254.072	275.045	8.78275	M-2H+Na	5686.44	7498.8	5649.49	4996.66	1444.4	5219.59	942	1199.68	778.351	538.222	1135.66	838.751
Benzene and substituted derivatives	1261	2.2388	Morpholin-4-Ium (4-Methoxyphenyl)Morpholin-4-Ylphosphinodithioate	C15H25N2O3PS2	376.104	288.029	2.8308	M-H	75478.1	196726	91350.2	69836.3	32578.2	62879.8	11612.7	9156.71	4604.34	8209.79	10842.6	6540.13
Benzene and substituted derivatives	1262	2.2388	Unii-T7H2B84Szx	C11H16NO2PS2	289.036	324.006	2.518	M+Cl	1374.81	8350.82	3702.93	1837.72	893.686	3473.93	996.366	948.876	1348.54	829.801	1426.98	223.324
Benzene and substituted derivatives	1263	2.2404	1-(Tert-Butyl)-3-(Naphthalen-1-Yl)-1H-Pyrazolo[3,4-D]Pyrimidin-4-Amine	C19H19N5	317.164	356.121	0.11425	M+K	11160.2	8957.16	12060.1	8501.56	22412.4	7528.36	22780.3	23384.4	22516.5	26012.2	23169.7	24138.4
Benzene and substituted derivatives	1264	2.2501	Bisphenol A Diglycidyl Ether	C21H24O4	340.168	719.31	16.9799	2M+K	137785	124894	114440	92136.4	95176.4	81171.8	26639	48395.3	42093.8	35389.1	28001	28652.3
Benzene and substituted derivatives	1265	2.2562	Noralfentanil	C16H24N2O2	276.184	318.218	1.09035	M+CH3CN+H	64005.4	44834.4	46051.7	45700.4	45501.1	46592.5	48294.4	63932	56426.1	58346.5	81643	57340.9
Benzene and substituted derivatives	1266	2.2562	Disperse Red 60	C20H13NO4	331.084	497.618	1.355	3M+2H	565.594	3675.23	364.046	10286.2	11392	16949.3	3041.99	8162.04	578.635	8375.76	19776.4	5129.44
Benzene and substituted derivatives	1267	2.2624	Pimelic Diphenylamide 106	C20H25N3O2	339.195	304.176	8.68499	M+H-2H2O	46837.5	56550.8	40182.2	45392.7	47688.5	48369.6	39632.6	65309.3	33633	49494.1	39820.5	51585.6
Benzene and substituted derivatives	1268	2.2709	Pterostilbene Phosphate	C16H17O6P	336.076	355.071	11.8713	M+F	10869.9	9752.97	7185.95	15137.9	21335.3	12376.1	5243.01	10819.9	4362.99	6148.91	7336.55	10946.6
Benzene and substituted derivatives	1269	2.2709	Chrysoobtusin	C19H18O7	358.105	357.088	21.3396	M-H	292724	293818	276013	589863	988147	431243	364119	435545	163904	378417	429366	588614
Benzene and substituted derivatives	1270	2.2709	Bensultap	C17H21NO4S4	431.035	490.051	5.11517	M+CH3COO	2937.73	25752.6	25645.8	19315.8	65570.2	27511.1	69746.2	115314	97034.1	110595	9594.8	100587
Benzene and substituted derivatives	1271	2.272	(4'-Fluoro[1,1'-Biphenyl]-2-Yl)Methanamine	C13H12FN	201.095	184.097	1.556	M+H-H2O	6961.58	5486.84	6121.68	5315.38	6309.25	4312.81	15717.2	19019.8	17724.5	13837.2	14132.6	13368.5
Benzene and substituted derivatives	1272	2.272	N,N,N',N'-Tetramethyl-P-Phenylenediamine Dihydrochloride	C10H18Cl2N2	236.085	165.138	0.445713	M+H	192404	177675	169579	160703	172745	174871	175943	186049	154591	159091	171515	178888
Benzene and substituted derivatives	1273	2.303	Fosfluconazole	C13H13F2N6O4P	386.07	386.074	8.46224	M-	5163.35	26328.2	21954.7	17389.9	56301.8	23701.6	71087.3	118339	99230.8	106637	10378.6	94443.6
Benzene and substituted derivatives	1274	2.303	Roflumilast	C17H14Cl2F2N2O3	402.035	421.031	4.41379	M+F	30245.1	23698	31498.3	17255.9	12632.7	14784.2	20520.4	10722	11309.1	9069.86	12229	11269.6
Benzene and substituted derivatives	1275	2.3143	1-Benzyl-1,2,3,4-Tetrahydroisoquinoline	C16H17N	223.136	246.124	5.249	M+Na	3778.88	1754.51	661.842	2809.47	3946.17	3151.89	3554.18	7452.21	3819.27	5304.47	3859	6062.43
Benzene and substituted derivatives	1276	2.3143	2-Propanamine, 2-Methyl-N-(Phenylmethylene)-, N-Oxide	C11H15NO	177.115	195.149	1.58449	M+NH4	50872.5	45330.2	41032.5	30808.8	46681.2	30221.4	38231.2	46266.3	37412.1	36569.9	38721.3	40414.5
Benzene and substituted derivatives	1277	2.319	3-Methyl-4,8-Dihydroxy-3,4-Dihydroisocoumarin	C10H10O4	194.058	231.135	13.7261	M+K-2H	52229.6	37271.9	49326.7	45751	52984.6	33039.2	4136.51	4233.32	4099.86	895.256	3078.17	3286.69
Benzene and substituted derivatives	1278	2.3351	Pterostilbene	C16H16O3	256.11	275.103	12.7526	M+F	59205.3	40539.5	47787.9	64545.8	55416.8	40277.1	88863.4	101372	78981.8	128870	104177	90713.8
Benzene and substituted derivatives	1279	2.3512	Isocarboxazid	C12H13N3O2	231.101	290.116	3.23333	M+CH3COO	25860.1	23424.3	23214.5	23394.5	26169.8	30418.7	27376.9	25705.9	28271.6	26922.5	28834.4	27565.2
Benzene and substituted derivatives	1280	2.3515	Cytochalasin B	C29H37NO5	479.267	502.259	6.78356	M+Na	20518.8	11014.1	40951.6	19350.3	26526.8	11235.9	14962.9	24187.1	15424.6	20828.2	25443.5	28322
Benzene and substituted derivatives	1281	2.3515	Riheyk/1_0	C38H60N12O10	844.456	423.242	7.6541	M+2H	1030.37	1415.14	1236.89	20.0911	4037.78	1316.09	9680.09	17248	13332.9	16458.1	12834.5	13824.7
Benzene and substituted derivatives	1282	2.3672	Nabumetone	C15H16O2	228.115	227.104	9.88332	M-H	524368	407602	509030	536604	533924	376769	682442	700546	596888	778544	830840	599096
Benzene and substituted derivatives	1283	2.3675	Srpin340	C18H18F3N3O	349.14	721.256	10.4922	2M+Na	19453.5	19620.1	25144.1	8675.37	8749.05	4993.29	5082.61	628.161	2288.72	407.365	582.957	5225.91
Benzene and substituted derivatives	1284	2.3748	(Z)-1-(3-Ethyl-5-Methoxy-2,3-Dihydrobenzothiazol-2-Ylidene)Propan-2-One	C13H15NO2S	249.082	250.094	10.692	M+H	704106	476811	697032	279948	247068	259744	539737	366819	341161	350476	327363	332925
Benzene and substituted derivatives	1285	2.3831	3-Amino-2-Naphthoic Acid	C11H9NO2	187.063	142.066	1.6785	M-H-CO2	9899.61	10144.3	9152.08	9789.42	7176.66	5506.92	7780.24	7679.55	10160.8	6018.34	6668.45	6775.93
Benzene and substituted derivatives	1286	2.3831	1-(2,4-Dimethoxyphenyl)-3-Methylthiourea	C10H14N2O2S	226.078	261.041	1.49625	M+Cl	4104.92	5308.05	3513.81	4597.1	2816.72	2482.7	2794.49	1988.6	2872.4	2691.87	2619.33	537.008
Benzene and substituted derivatives	1287	2.3836	Tolpropamine	C18H23N	253.183	300.192	5.1245	M+H+HCOOH	1144.9	2282.26	2785.53	2437.45	2941.35	2330.15	6423.58	9482.04	8882.8	7096.55	7294.18	8598.32
Benzene and substituted derivatives	1288	2.3836	5-Chloro-3-[(2E,6E)-10,11-Dihydroxy-3,7,11-Trimethyldodeca-2,6-Dienyl]-2,4-Dihydroxy-6-Methylbenzaldehyde	C23H33ClO5	424.202	235.093	1.53701	M+2Na	1656.9	2123.13	2325.68	1734.03	673.597	1231.8	546.779	621.715	266.952	263.86	439.371	230.781
Benzene and substituted derivatives	1289	2.3836	3,8'-Biflaviolin	C20H10O10	410.027	411.022	37.5518	M+H	122361	163171	145169	509551	240728	330899	25782.1	20061	96353.4	9481.61	40820.1	52317.4
Benzene and substituted derivatives	1290	2.399	Albiflorin	C23H28O11	480.163	525.168	13.6485	M+HCOO	70640.1	61012	119128	111965	68589.6	134013	35142.1	26554.5	2694.1	41167.6	169041	106932
Benzene and substituted derivatives	1291	2.3994	N-(6-Aminohexanoyl)-6-Aminohexanoate	C12H24N2O3	244.179	209.165	0.225	M+H-2H2O	33035.5	29722.5	28321.3	35962.5	32551.4	28068	29182.8	32769.8	28051.6	29076.3	28294.7	27561.8
Benzene and substituted derivatives	1292	2.4083	2-Thiophenecarboxylic Acid (4-Acetamidophenyl) Ester	C13H11NO3S	261.046	260.034	0.09	M-H	5368.3	5929.14	5728.44	2999.26	2308.17	3722.75	3348.12	769.8	2382.91	1085.63	4056.25	1261.27
Benzene and substituted derivatives	1293	2.4313	1,2,4-Benzenetriol	C6H6O3	126.032	168.065	0.475	M+CH3CN+H	25399	66164.8	46438.2	43036.8	76117.1	50987.5	64888.1	96993.9	86937.6	89585.5	30935.7	90411.2
Benzene and substituted derivatives	1294	2.4313	Isoxsuprine	C18H23NO3	301.168	284.161	8.25724	M+H-H2O	22776.4	16274.1	20398.9	17735.8	21553.7	14485.7	42901.7	59506.2	42506.2	54917.3	46306.6	41353.9
Benzene and substituted derivatives	1295	2.4373	Dicyclohexyl Phthalate	C20H26O4	330.183	123.096	2.7735	M+2H-C3H2O3	3810.72	3006.65	297.686	2563.5	1949.29	4321.18	3348.22	1736.38	855.354	2284.96	1160.67	3145.51
Benzene and substituted derivatives	1296	2.4464	Darunavir	C27H37N3O7S	547.235	582.191	20.9407	M+Cl	1.29537e+06	948885	1.36689e+06	821037	593455	584249	756981	503794	528321	670477	938383	753274
Benzene and substituted derivatives	1297	2.4464	1,3,6-Tri-O-Galloyl-Β-D-Glucose	C27H24O18	636.096	635.101	20.2397	M-H	80652.2	82962.6	98311	62747	35629.9	44966	34317.2	14994.7	21494.3	20051.8	37319.6	31331.2
Benzene and substituted derivatives	1298	2.4472	1-Methylphenanthrene	C15H12	192.094	151.09	4.751	M+H-COCH2	5651.21	6225.23	5543.17	2427.4	6604.48	6190.1	4920.85	4717.84	5206.71	5065.7	2639.8	5144.37
Benzene and substituted derivatives	1299	2.4472	[4-Hydroxy-6-Methyl-8-Oxo-1-[(2S,3R,4S,5S,6R)-3,4,5-Trihydroxy-6-(Hydroxymethyl)Oxan-2-Yl]Oxy-7-Oxatricyclo[4.3.0.03,9]Nonan-9-Yl]Methyl Benzoate	C23H28O11	480.163	527.184	14.0723	M+HCOO+2H	72025.5	67753.9	122997	119834	61131.3	142540	41744.2	19949.5	5165.37	31774.1	128835	117033
Benzene and substituted derivatives	1300	2.4472	3-(3-(N-(2-Chloro-3-Trifluoromethylbenzyl)(2,2-Diphenylethyl)Amino)Propoxy)Phenylacetic Acid	C33H31ClF3NO3	581.194	582.191	22.7293	M+H	23989	25986.5	14995.7	21336.2	13172.9	10501.6	9300.02	9355.69	11180.8	4655.13	13985.6	11637.3
Benzene and substituted derivatives	1301	2.4631	(5-(2-Fluorophenyl)-1-Pentyl-1H-Pyrrol-3-Yl)(Naphthalen-1-Yl)Methanone	C26H24FNO	385.184	424.151	2.98175	M+K	7922.94	13742.4	17596	9616.39	9935.27	10328.1	16915.1	13717.8	13642.6	19079.6	18317	12320
Benzene and substituted derivatives	1302	2.4652	2-[(4-Bromobenzyl)Amino]-5-Propyl[1,2,4]Triazolo[1,5-A]Pyrimidin-7(4H)-One	C15H16BrN5O	361.054	360.043	4.55325	M-H	2452.3	1310.74	1553.02	3424.75	1213.46	3179.68	1708.27	1049.03	488.237	1351.2	1406.23	281.863
Benzene and substituted derivatives	1303	2.4784	5-(Benzenesulfonyl)Thiophene-2-Carboxylic Acid	C11H8O4S2	267.986	266.975	1.0005	M-H	4385.55	6242.02	4378.36	6767.41	5070.82	6308.51	3295.79	2349.48	3314.21	2141.44	977.88	3675.21
Benzene and substituted derivatives	1304	2.4784	Chlorbufam	C11H10ClNO2	223.04	258.011	5.01575	M+Cl	3439.89	4264.84	3514.78	4472.14	3948.18	4141.29	3211.48	2539.98	2947.75	3135.57	3425.62	3170.1
Benzene and substituted derivatives	1305	2.4784	Rosiglitazone	C18H19N3O3S	357.115	356.104	13.6016	M-H	4338.81	8698.03	10670.8	6083.91	6392.56	4006.05	111846	96598.7	91503.9	109629	122123	122895
Benzene and substituted derivatives	1306	2.4784	2,4-Dinitrophenol	C6H4N2O5	184.012	200.03	2.01856	M+NH4-2H	194628	194757	194610	207010	193148	203511	181552	171820	163569	170315	188533	168434
Benzene and substituted derivatives	1307	2.4784	4-(4-(Benzo[D][1,3]Dioxol-5-Yl)-5-(Pyridin-2-Yl)-1H-Imidazol-2-Yl)Benzamide	C22H16N4O3	384.122	383.123	14.0958	M-H	5254.53	3545.8	4098.53	1760.74	4077.42	4264.75	63529.1	47576.3	47521.1	43596.2	53721.6	54626.4
Benzene and substituted derivatives	1308	2.4784	[1-(2H-1,3-Benzodioxol-5-Yl)-3-(4-Methoxy-1-Benzofuran-5-Yl)-3-Oxopropoxy]Sulfonic Acid	C19H16O9S	420.051	419.053	20.4691	M-H	35267.8	36813.3	38228.8	46700.6	40633.4	62225.3	30862.3	23597	27157.4	25778.3	30391.8	29786.6
Benzene and substituted derivatives	1309	2.4807	Tribenzylamine N-Oxide	C21H21NO	303.162	304.175	16.1443	M+H	37324.1	43697.6	41107.6	30692.2	47688	43153.4	35694.7	53386.3	37724.8	48909.4	38009.4	16882.1
Benzene and substituted derivatives	1310	2.4945	Cymiazole	C12H14N2S	218.088	217.083	1.923	M-H	379.399	578.506	276.122	193.143	1197.38	450.029	17817.2	13132.9	11986.4	15755	13893.1	8020.76
Benzene and substituted derivatives	1311	2.4945	N-(3-Bromophenyl)Cyclohexanecarboxamide	C13H16BrNO	281.041	302.018	1.18675	M-2H+Na	4150.2	5425.99	3227.75	6210.5	2934.74	5277	9230.34	815.069	7398.69	4501.88	3399.05	5845.84
Benzene and substituted derivatives	1312	2.4945	Fenpyroximate	C24H27N3O4	421.2	420.195	6.35694	M-H	40189.1	20406	33702.2	26262	63109	25135.7	38222.1	69274.4	44847.2	60590.9	101816	71375.1
Benzene and substituted derivatives	1313	2.4945	Trimethyl-(3-Naphthalen-1-Yl-3-Oxopropyl)Azanium	C16H20NO+	242.155	263.14	6.27675	M-2H+Na	13889	11974.1	14886.2	3740.88	2721.17	2586.42	596.076	507.889	755.899	465.778	112.461	354.633
Benzene and substituted derivatives	1314	2.4963	N'-Hydroxy-4-Methylbenzenecarboximidamide	C8H10N2O	150.079	219.076	6.76293	M+Na+HCOOH	16279.4	13444.8	12452.1	11043	11269.9	8058.53	14556.1	17221.9	17936.6	18445.2	18779.5	14008.2
Benzene and substituted derivatives	1315	2.4963	6-Phenyl-N-[(4-Phenylphenyl)Methyl]-3-(2-Pyridinyl)-1,2,4-Triazin-5-Amine	C27H21N5	415.18	227.576	0.732935	M+H+K	131698	130655	140678	109055	56997	78825	57371.1	33607.5	42593.2	36424.9	52883.6	61995.3
Benzene and substituted derivatives	1316	2.5104	N-1-Naphthylbenzamide	C17H13NO	247.1	246.098	13.7124	M-H	33827	31454.9	92890.8	21390	25151.8	18137.2	137809	189524	322393	159528	132198	129555
Benzene and substituted derivatives	1317	2.5119	Isoxaben	C18H24N2O4	332.174	333.181	0.953917	M+H	12814.7	12888.7	12443.4	10064.5	13599.2	12271.2	10281.2	15882.6	15807.4	12037.8	13341.2	14005.8
Benzene and substituted derivatives	1318	2.5265	Cyclohexyl Biphenyl-3-Ylcarbamate	C19H21NO2	295.157	294.146	5.72142	M-H	6887.83	5910.62	9593.83	8048.29	8640.58	9936.75	13181.7	16721.1	13113.5	14869	14729.7	16084.2
Benzene and substituted derivatives	1319	2.5426	Butoconazole	C19H17Cl3N2S	412.015	409.005	11.0426	M-H	267700	298286	269257	606664	548966	441482	579954	992406	593713	503800	404346	485476
Benzene and substituted derivatives	1320	2.5435	Vibriobactin	C35H39N5O11	705.265	706.279	11.147	M+H	6858.62	14273	10524.9	16895.6	28555.6	21245	27714.5	29936.3	25174.8	37317	19358.4	42935.3
Benzene and substituted derivatives	1321	2.5587	4-[2-[[1-Hydroxy-1-(4-Hydroxyphenyl)Propan-2-Yl]Amino]Ethyl]Phenol	C17H21NO3	287.152	286.14	11.2721	M-H	25316.1	9913.22	17586.4	25171.3	37753.3	19559.2	84853.5	105030	96233.7	108871	107725	84901.3
Benzene and substituted derivatives	1322	2.5592	Vorinostat	C14H20N2O3	264.147	265.155	4.0185	M+H	25736.5	35616.3	27444	14334.5	6914.54	6715.34	2339.4	2613.32	3647.03	2679.19	2943.47	1494.57
Benzene and substituted derivatives	1323	2.575	Bis(2-Methylpropanoyloxy)-9,10-Epoxy-P-Mentha-1,3,5-Triene	C18H24O5	320.162	343.151	0.451209	M+Na	164787	117620	134550	122851	136685	99534.7	117773	162821	133969	166333	141180	134566
Benzene and substituted derivatives	1324	2.5907	6Β-Naltrexol	C20H25NO4	343.178	326.171	10.6889	M+H-H2O	28161.1	19178.2	25851.3	19685.3	24101.5	17481.6	365492	396962	374807	404379	364274	361288
Benzene and substituted derivatives	1325	2.5908	Cyproconazole	C15H18ClN3O	291.114	428.098	5.4	M+Na+CF3COOH	194.833	1139.9	252.126	551.533	6233.42	648.546	6155.77	11210.8	4269.4	6262.4	406.024	6146.41
Benzene and substituted derivatives	1326	2.5916	Phenyl Β-D-Glucopyranoside	C12H16O6	256.095	255.089	2.95788	M-H	78956.9	76579.3	116827	111524	100392	130439	112115	22961.7	85728	26980.9	76983.7	114079
Benzene and substituted derivatives	1327	2.5932	Dihydrotetrabenazine	C19H29NO3	319.215	342.214	13.1403	M+Na	35947.4	30347	31323.9	30576.6	33763.4	25524.9	42468.8	64854.6	54134.9	63043.1	55623.2	53749.1
Benzene and substituted derivatives	1328	2.6067	1-(Piperidin-1-Ylmethyl)Naphthalen-2-Ol	C16H19NO	241.147	276.108	9.16075	M+Cl	23114.4	15004.1	19792.3	46682	26230	11960	49996.9	86551.9	58869.7	63345.1	63629.4	54243.7
Benzene and substituted derivatives	1329	2.6067	7-Epi-10-Oxo-10-Deacetyl Baccatin Iii	C29H34O10	542.215	541.199	13.2744	M-H	14742.1	19842.1	26058.8	21821.2	9885.84	19601.3	27889.4	17802.2	21318.4	29781.2	38683.4	20387.6
Benzene and substituted derivatives	1330	2.6242	N-(4-Chlorobenzyl)-N'-Cyclohexylurea	C14H19ClN2O	266.119	150.042	6.0225	M-H+Cl	1039.22	1317.51	2137.42	1059.23	3324.93	2881.13	2915.43	1715.8	3350.82	2529.43	3264.91	2080.79
Benzene and substituted derivatives	1331	2.6388	4-Iodo-2,5-Dimethoxyphenylisopropylamine	C11H16INO2	321.023	320.019	6.058	M-H	19097.6	9470.42	12139.2	9267.53	11579.1	9215.24	731.283	2419.03	2336.06	823.82	2364.6	274.698
Benzene and substituted derivatives	1332	2.6575	Iopentol	C20H28I3N3O9	834.896	817.896	8.41095	M+H-H2O	35768.1	19979.1	25464.7	14268.1	18549	12725.6	27997.7	44136.9	38516.3	49618.7	51497.5	30671.1
Benzene and substituted derivatives	1333	2.6707	2-(1,7-Dihydroxy-6,8-Dimethoxy-3-Methyl-5-Propan-2-Ylnaphthalen-2-Yl)-6,8-Dimethoxy-3-Methyl-5-Propan-2-Ylnaphthalene-1,7-Diol	C32H38O8	550.257	405.211	4.23728	M+H-C6H10O4	6655.48	9013.27	9746.34	6600.12	7527.41	9987.27	3476.29	4206.74	3184.61	2494.22	1369.96	2558.64
Benzene and substituted derivatives	1334	2.671	1-Methoxyficifolinol	C26H30O5	422.209	459.173	0.767866	M-2H+K	8729.53	15200.5	24926.4	15377.2	6634.46	17193.5	12614.4	8448.27	8145.36	5286.68	12208.8	2183.36
Benzene and substituted derivatives	1335	2.671	Cucurbitoside E	C24H28O12	508.158	507.156	1.81734	M-H	915.519	807.294	1038.91	233.218	991.624	634.305	8098.21	1351.32	3690.8	2532.64	3677.82	1184.17
Benzene and substituted derivatives	1336	2.6714	2,3,4,5-Tetrachloro-6-(3-Hydroxy-2,4,5,7-Tetraiodo-6-Oxo-Xanthen-9-Yl)Benzoic Acid	C20H4Cl4I4O5	973.496	970.511	13.8879	M-H	107614	129192	171651	106647	84390.5	102067	6093.6	12203.8	19593.4	16966.9	8048.49	5172.72
Benzene and substituted derivatives	1337	2.687	Cloxyfonac	C9H9ClO4	216.019	215.013	2.3415	M-H	167.437	412.544	129.323	84.5612	879.301	1408.02	2278.22	3552.04	4530.65	6443.53	3576.89	3634.11
Benzene and substituted derivatives	1338	2.687	Eprosartan	C23H24N2O4S	424.146	423.139	3.32043	M-H	46391	28722.6	58951	89376.4	68392	16544.9	112500	180973	129582	147922	147509	122047
Benzene and substituted derivatives	1339	2.687	1-(2,4-Dimethylphenyl)-3-Phenylthiourea	C15H16N2S	256.103	169.098	1.45175	M-H-C3H2O3	26390	8956.32	9323.61	9335.46	10862.7	26124.4	26210.4	18105.9	14467.4	40426.1	18590.1	15641.6
Benzene and substituted derivatives	1340	2.695	Mandipropamid	C23H22ClNO4	411.124	451.146	10.8777	M-H+CH3CN	85657.3	55240	91991.6	63993	39858.9	64009.2	85578.7	181061	132313	183209	166337	109776
Benzene and substituted derivatives	1341	2.7027	Nitroblue Tetrazolium Chloride	C40H30Cl2N10O6	816.173	817.163	18.018	M+H	7125.29	4110.79	6048.04	3380.06	3322	3882.22	892.669	795.81	343.638	725.784	2904.74	904.141
Benzene and substituted derivatives	1342	2.7029	Dimethylstilbestrol	C16H16O2	240.115	239.103	12.565	M-H	42901.7	24028.3	28494.9	31919.8	34828.1	35699	161918	188903	160299	151804	118336	149872
Benzene and substituted derivatives	1343	2.7185	Sulfanilic Acid	C6H7NO3S	173.015	174.022	0.069942	M+H	51456.8	73326	67386.9	56462.9	52497.7	47688.7	35586.9	25443.4	37510.4	24728.6	9013.9	45771.6
Benzene and substituted derivatives	1344	2.7185	27-O-Demethylrifabutin	C45H60N4O11	832.426	815.42	3.64711	M+H-H2O	226448	161857	193095	131512	130101	91460.3	264389	264292	213813	288971	439185	281577
Benzene and substituted derivatives	1345	2.7188	Baccatin III	C31H38O11	586.241	585.234	4.41296	M-H	3884.3	2640.79	2853.95	2017.64	1535.66	1075.93	11901.6	17065.3	26620.2	19864.3	16784.3	8573.43
Benzene and substituted derivatives	1346	2.7339	Piperidolate	C21H25NO2	323.188	346.176	1.17725	M+Na	14936	11557.2	7145.2	18096.1	7005.08	10731.2	23896.9	27501.5	27381	17898.5	24798.3	21962.4
Benzene and substituted derivatives	1347	2.7347	Chloramphenicol	C11H12Cl2N2O5	322.012	321.006	0.0796496	M-H	6112.58	3938.27	4001.13	4623.96	3020.16	5047.9	9846	9260.84	13407.4	10528.3	13483.1	13266.7
Benzene and substituted derivatives	1348	2.7347	Bw-A868C	C25H37N3O5	459.273	458.26	19.1023	M-H	18993.1	20708.1	21205	15009.7	15486.8	12640	23485.2	28848.7	53342.2	32053.9	16116	21462.9
Benzene and substituted derivatives	1349	2.7372	P-Hydroxyphenobarbital	C12H12N2O4	248.08	285.03	2.21481	M+K-2H	16066.7	10807.1	13872.6	12729.3	11088.7	9404.56	27404.6	24427.8	28477.2	24895.5	31564.9	29213.4
Benzene and substituted derivatives	1350	2.7495	4-biphenyl-4-yl-2-methyl-but-3-yn-2-ol	C17H16O	236.12	105.069	0.288	M+2H-CO	4974.23	5442.54	4429.14	4842.33	5139.9	5296.68	2731.13	3451.44	2093.35	2749.23	3095.1	3059.05
Benzene and substituted derivatives	1351	2.7495	4,4'-Methylenedianiline	C13H14N2	198.116	199.123	0.693237	M+H	99256.1	94393.4	86426.1	82762.7	82446.4	91148.3	45793.8	63544	51813.3	50361.2	51948.9	48670.6
Benzene and substituted derivatives	1352	2.7653	Hc Blue No. 2	C12H19N3O5	285.132	286.14	0.857239	M+H	46478.3	28058.5	36624.6	32578.5	35606.5	26069	44838.1	50123.6	43745.7	49589.7	121649	47018
Benzene and substituted derivatives	1353	2.7653	Iprovalicarb	C18H28N2O3	320.21	343.197	4.98225	M+Na	22168.2	18939.7	20369.8	19037.3	22808.8	14407.3	2531.82	913.154	397.758	1631.04	609.994	1378.68
Benzene and substituted derivatives	1354	2.7653	Ramosetron	C17H17N3O	279.137	134.096	4.5945	M+H-C6H10O4	2505.48	1530.31	1032.12	2705.52	2907.23	1811.63	5412.67	4286.69	3295.44	3813.92	2206.56	4523.39
Benzene and substituted derivatives	1355	2.7666	N-(4-Phenoxyphenyl)Isonicotinamide	C18H14N2O2	290.106	144.046	3.6805	M-2H	12116.2	30520.3	16433	23000.9	12204.1	19786	13835.4	21611.8	18110.7	19716.5	26664.5	13113.7
Benzene and substituted derivatives	1356	2.781	Almitrine	C26H29F2N7	477.245	302.209	0.524888	M+H-C6H8O6	1324.8	2399.42	1105.56	1046.42	478.573	443.434	114.059	481.85	501.98	103.615	12.2047	227.367
Benzene and substituted derivatives	1357	2.7825	Losartan 3-[(Nitrooxy)Methyl]Benzoate	C30H28ClN7O5	601.184	424.124	21.6992	M-H-C6H8O6	57516.4	77325.8	103401	8547.97	9719.76	15717.5	9102.91	13723.7	6684.1	15331.8	24309.4	12456.4
Benzene and substituted derivatives	1358	2.8141	Rugulosin	C30H22O10	542.121	541.119	1.29657	M-H	5149.14	3741.46	4125.38	614.104	4295.12	3907.66	2244.62	1881.41	1859.8	3947.15	2658.83	738.041
Benzene and substituted derivatives	1359	2.8141	Devapamil	C26H36N2O3	424.273	459.243	3.75515	M+Cl	3414.87	4324.24	8285.77	4749.05	907.787	3430.38	7249.58	8042.28	10589	4250.83	6646.62	8091.12
Benzene and substituted derivatives	1360	2.8232	Haloxyfop-Methyl	C16H13ClF3NO4	375.048	410.02	8.699	M+Cl	14357.2	32619.1	34512.4	32416.8	21218.2	16916.6	6403.75	5243.28	8371.7	3603.59	2693.12	2370.91
Benzene and substituted derivatives	1361	2.8297	Acrinathrin	C26H21F6NO5	541.132	540.116	17.2017	M-H	60216.2	37741.9	53728.9	46955.3	35914.3	43512.6	31468.5	31131.4	33304.4	27099.2	38028.4	25614.3
Benzene and substituted derivatives	1362	2.8297	Fenoxaprop	C16H12ClNO5	333.04	368.01	1.49925	M+Cl	1131	4228.35	3030.72	4262.06	1756.58	3460.05	211.472	583.542	716.005	501.081	423.794	201.738
Benzene and substituted derivatives	1363	2.8297	2Α-(Β-D-Glucopyranosyloxy)-7-Methoxy-2H-1,4-Benzooxazine-3(4H)-One	C15H19NO9	357.106	392.073	2.54675	M+Cl	815577	681961	771080	685677	671708	713746	842853	833821	680945	831597	840251	808388
Benzene and substituted derivatives	1364	2.8434	[(1S,5R,6R,7S,9R)-7-Benzoyloxy-2,6,10,10-Tetramethyl-4-Oxo-11-Oxatricyclo[7.2.1.01,6]Dodec-2-En-5-Yl] Furan-3-Carboxylate	C27H28O7	464.183	465.183	5.39315	M+H	39134.8	68027.9	70957.1	50871.4	84854.2	87049.7	85453.7	74561.3	108412	66626.7	76220.2	81668.2
Benzene and substituted derivatives	1365	2.8452	Elesclomol	C19H20N4O2S2	400.103	399.099	8.11384	M-H	3.02044e+06	1.56071e+06	1.93741e+06	1.78643e+06	3.83e+06	1.54991e+06	194876	354582	302482	271880	110973	105531
Benzene and substituted derivatives	1366	2.8479	2,6-Dimethoxybenzoic Acid	C9H10O4	182.058	222.077	1.9362	M-H+CH3CN	1628.23	2010.82	1087.1	3343.53	4926.98	3506.59	127004	278905	77167	129629	141739	118647
Benzene and substituted derivatives	1367	2.8587	Aloesol 7-Glucoside	C19H24O9	396.142	810.308	10.219	2M+NH4	405149	660676	612569	606942	773042	749504	966511	727211	846885	832274	686898	1.02518e+06
Benzene and substituted derivatives	1368	2.8587	Octachlorodibenzofuran	C12Cl8O	443.74	444.744	8.83273	M+H	2844.33	596.717	657.327	377.701	72.1853	110.075	8928.19	3379.46	10555.6	4000.75	2444.67	4443.36
Benzene and substituted derivatives	1369	2.8587	Triticonazole [iso]	C17H20ClN3O	317.13	635.26	7.96354	2M+H	181135	304671	250348	261421	351312	328270	429269	329707	457871	430409	298716	473500
Benzene and substituted derivatives	1370	2.8587	7-epi-Taxol	C47H51NO14	853.331	895.369	2.83096	M+CH3CN+H	232789	437575	334808	312316	428583	390516	480218	406245	451094	462989	363269	525749
Benzene and substituted derivatives	1371	2.8587	4-Aminobenzoate	C7H6NO2-	136.04	138.055	0.00816404	M+H	119023	162744	151630	158605	192269	172843	215291	251128	230250	269048	184804	274745
Benzene and substituted derivatives	1372	2.8619	1,3,5-Trihydroxybenzene	C6H6O3	126.032	168.065	0.225	M+CH3CN+H	147463	212159	200494	193894	245389	247141	347206	326979	284529	290681	227331	346803
Benzene and substituted derivatives	1373	2.8738	Exalamide	C13H19NO2	221.142	260.113	17.8254	M+K	330049	480292	474291	446742	614133	529084	731915	619289	685239	758852	590285	743472
Benzene and substituted derivatives	1374	2.8738	Benactyzine	C20H25NO3	327.183	286.176	8.6095	M+H-COCH2	17419.2	9030.98	10827.8	8243.68	10481.2	9037.36	14008.8	20562.8	25503.8	41846.6	30626.6	17352.1
Benzene and substituted derivatives	1375	2.8762	5-Hydroxy-2-Methyl-1H-Indole-3-Carboxylic Acid	C10H9NO3	191.058	236.057	3.43734	M+HCOO	104701	63422.5	157225	49309.3	67216.4	48277	61326.4	58362.1	48404	85228.1	103005	58753.8
Benzene and substituted derivatives	1376	2.8762	4-(4-Hydroxyphenyl)-2-Butanone	C10H12O2	164.084	216.087	16.1793	M+Cl+NH3	25373.8	39691.7	41416.8	42575.8	60123	49357.8	81161.4	61829.9	70418.8	72329.4	54616.6	68863
Benzene and substituted derivatives	1377	2.8762	Pimozide	C28H29F2N3O	461.228	460.22	1.01399	M-H	24079.5	36344.3	47429.3	27706.2	32427.5	26632.2	19543.5	18600	30473.4	12215.9	16404	2102.04
Benzene and substituted derivatives	1378	2.8786	3-Methoxybenzene-1,2-diol	C7H8O3	140.047	156.066	0.135453	M+NH4-2H	33942.8	51927	52984.7	56345.2	81170	74581	82308.3	86707.4	82508.4	72801.1	56450.9	76593.8
Benzene and substituted derivatives	1379	2.8917	Aniline	C6H7N	93.0578	128.035	13.3769	M+Cl	22858.4	21400.1	22142.8	21486.4	26315.5	22840.4	32453.4	53668.4	30570.9	27330.7	26559.9	32748.6
Benzene and substituted derivatives	1380	2.8917	Metoprolol	C15H25NO3	267.183	302.15	6.1095	M+Cl	45893.7	53118.9	56357.6	26075	19258.1	17088.1	2976.53	1369.58	2828.67	1361.96	44.5773	2352.33
Benzene and substituted derivatives	1381	2.8917	ONO-8711	C22H30ClNO4S	439.158	438.154	7.39071	M-H	81796.7	43277.9	75138.9	47198.5	29890.3	28976	14814.4	19315.5	26577.1	16579.3	32565	13500.2
Benzene and substituted derivatives	1382	2.8917	Benztropine Mesilate	C22H29NO4S	403.182	516.165	3.15192	M-H+CF3COOH	14733	27068.2	18917	24683.8	26629.9	18345	33491.1	28607.7	30395	21465.9	22040.1	17543.5
Benzene and substituted derivatives	1383	2.8917	Aconitan-14-One, 7,8-Dihydroxy-20-Ethyl-4-(((2-(3-Methyl-2,5-Dioxo-1-Pyrrolidinyl)Benzoyl)oxy)Methyl)-1,6,16-Trimethoxy-, (1-Α,4(S),6-Β,16-Β)	C36H46N2O10	666.315	665.313	12.0829	M-H	32706.2	18806.5	23492.1	15330.2	19376.3	16312.3	59454.7	11389.6	15909	15806.3	14338.4	7063.4
Benzene and substituted derivatives	1384	2.8917	(3R)-9-[(2R,4R,5R,6R)-4-[(2S,5S,6S)-5-[(2S,4R,5S,6R)-4,5-Dihydroxy-6-Methyl-Tetrahydropyran-2-Yl]oxy-6-Methyl-Tetrahydropyran-2-yl]oxy-5-Hydroxy-6-Methyl-Tetrahydropyran-2-yl]-3,5,8-Trihydroxy-3-Methyl-2,4-Dihydrobenzo[A]Anthracene-1,7,12-Trione	C37H44O14	712.273	711.249	24.4849	M-H	112811	203087	208050	207316	311072	318412	390890	498678	422064	420761	315068	643112
Benzene and substituted derivatives	1385	2.8917	3-Amino-2,3-Dihydrobenzoic Acid	C7H9NO2	139.063	123.033	0.8215	M-H-CH3	1660.24	2575.84	1113.01	2146.89	856.835	2858.77	3019.81	3238.6	2547.71	2479.25	2606.65	2690.4
Benzene and substituted derivatives	1386	2.8917	3,3'-Dimethylbenzidine	C14H16N2	212.131	211.126	4.1285	M-H	855.886	3019.48	3280.68	3806.8	7557.49	5244.62	8437.17	5208.66	3607.37	5765.29	4168.54	1530.54
Benzene and substituted derivatives	1387	2.9033	2-Hydroxy-3,4,5-Trimethoxybenzoic Acid	C10H12O6	228.063	251.048	1.5295	M+Na	3160.86	2777.53	3237.01	1605.78	1625.18	3354.98	2229.65	2622.12	1020.79	1769.68	2230.25	987.392
Benzene and substituted derivatives	1388	2.9044	5-Methyl-1,3-Benzoxazol-2-Amine	C8H8N2O	148.064	149.074	0.84275	M+H	72748.2	119704	51794.1	99859.8	58902.8	91286.4	143.063	281.16	3916.28	11606	6184.64	5653.46
Benzene and substituted derivatives	1389	2.9044	Evadol Hydrochloride	C16H20ClNO3	309.113	147.055	4.57175	M+2H-NH3	4078.55	354.9	4453.54	3179.08	3287.69	6355.92	1787.15	3302.45	3899.95	620.316	1130.28	365.755
Benzene and substituted derivatives	1390	2.9073	a,a'-Bis(4-hydroxyphenyl)-1,4-diisopropylbenzene	C24H26O2	346.193	208.061	8.2005	M+2Cl	2007.5	3887.97	4182.53	3312.2	5762.09	3433.65	9746.47	16611.1	11667.5	17383.8	4381.14	7841.09
Benzene and substituted derivatives	1391	2.9073	Rauwolscine	C21H26N2O3	354.194	399.186	11.9432	M+HCOO	24146.1	23736.4	28420	25018.9	31979	20506.9	73668.9	121253	87682	107473	114339	100530
Benzene and substituted derivatives	1392	2.9304	3-(Dimethylamino)-N-(3-(4-Hydroxybenzamido)-4-Methylphenyl)Benzamide	C23H23N3O3	389.174	212.13	2.35425	M-H-C6H8O6	1030.51	848.239	1579.5	1157.93	1481.41	760.338	4419.73	7469.53	4541.52	8788.34	7658.31	5413.98
Benzene and substituted derivatives	1393	2.9387	Propargite	C19H26O4S	350.155	349.143	12.0261	M-H	566962	319005	451569	255784	241962	241431	97480	98024.8	160242	116207	113871	103447
Benzene and substituted derivatives	1394	2.9505	4,4'-Oxydianiline	C12H12N2O	200.095	401.202	14.4774	2M+H	9374.94	4212.83	6893.25	5264.89	3763.81	5252.07	13374.3	24472.1	9554.05	8841.75	14366	14442.7
Benzene and substituted derivatives	1395	2.9546	Mallotochromene	C24H26O8	442.163	441.147	22.9048	M-H	39363.9	30142.1	40483	45940.2	67204.9	44213.6	4562.49	8820.71	1017.25	6167.14	5355.26	2102.52
Benzene and substituted derivatives	1396	2.9546	4,4'-(2-Methylpropylidene)Bisphenol	C16H18O2	242.131	241.119	10.5817	M-H	165657	78475.9	108123	99336.4	173768	80052.9	350906	449295	387117	466526	431443	369052
Benzene and substituted derivatives	1397	2.9661	Clofibric Acid	C10H11ClO3	214.04	232.083	24.6986	M+NH4	61392.7	357265	272490	170491	655309	250524	361837	709245	542901	567147	31269.3	689531
Benzene and substituted derivatives	1398	2.9705	Norbuprenorphine Glucuronide	C31H43NO10	589.289	570.271	0.514518	M-H-H2O	976.159	568.1	2385.85	271.692	1257.1	266.909	8447.88	4482.48	14503.5	8411.52	4374.4	448.265
Benzene and substituted derivatives	1399	2.9705	D-Threo-PDMP	C23H39ClN2O3	426.265	461.237	9.56907	M+Cl	2693.41	1924.52	2550.63	1717.75	4538.76	4662	83.5974	2209.33	509.147	1317.99	731.954	340.614
Benzene and substituted derivatives	1400	2.9946	Coniferin	C16H22O8	342.132	358.153	5.075	M+NH4-2H	16441.9	28084.1	30925.3	27070.5	38427.4	16148.4	51153.2	105778	50948.4	79282.3	85220	77587.9
Benzene and substituted derivatives	1401	2.9978	4-(Dimethylamino)Azobenzene	C14H15N3	225.127	212.118	3.99375	M+H-CH2	3006.08	6473.32	5946.51	4217.12	4132.41	6319.07	1975.16	2437.42	2100.04	1529.01	2277.74	2035.36
Benzene and substituted derivatives	1402	2.9978	Candesartan Cilexetil	C33H34N6O6	610.254	611.268	10.9901	M+H	28304.2	21417.4	23286.5	18938.1	13718.1	19786.6	6054.77	5933.01	5865.94	4184.91	5747.47	7364.07
Benzene and substituted derivatives	1403	3.0026	Phenol	C6H6O	94.0419	93.0347	0.190267	M-H	23219.1	17159.8	19365.6	17236.4	21382.1	17863.8	25702.9	37363.3	33876.5	36896.5	43524.2	27480.6
Benzene and substituted derivatives	1404	3.0097	Pridinol	C20H25NO	295.194	330.166	0.96375	M+Cl	35146.5	125929	25027.3	32628.4	204252	113630	61251.8	63207.1	73631	67383.2	98140.5	96173.5
Benzene and substituted derivatives	1405	3.0139	Tert-butyl-[(1R)-1-(3-Chlorophenyl)-1-Hydroxypropan-2-yl]Azanium	C13H21ClNO+	242.131	265.118	0.41775	M+Na	23050.6	6446.9	6414.88	5580.6	6342.84	5607.65	14988.5	29227	18075.6	20567.1	20123.1	16455
Benzene and substituted derivatives	1406	3.0188	Flunarizine	C26H26F2N2	404.206	257.149	3.945	M-H-C6H10O4	480.046	286.031	561.353	66.0073	246.899	97.9895	298.133	2041.03	1444.78	2719.09	2511.57	1427.8
Benzene and substituted derivatives	1407	3.0188	1-(4-Fluoro-3-Methylphenyl)-3-(4-Fluorophenyl)Urea	C14H12F2N2O	262.092	217.098	3.07625	M-H-CO2	4482.91	3181.06	3625.94	3331.88	4760.5	1949.9	8562.2	13839.4	10634.8	14250.8	11580.4	9543.24
Benzene and substituted derivatives	1408	3.035	11,12,14-Trihydroxy-7-Methoxy-8,11,13-Abietatrien-20,6-olide	C21H28O6	376.189	375.175	13.0221	M-H	21148	15670.1	21460.4	15269.6	25112.5	15886.4	16516.2	34824.8	27135.1	32087.5	26987.7	24669.2
Benzene and substituted derivatives	1409	3.035	Volinanserin	C22H28FNO3	373.205	454.184	1.69475	M+Cl+HCOOH	34686.2	48379.4	70473.1	33455.9	33944	32718.6	23702	34124.2	26991.2	47477.6	16328.3	31249.6
Benzene and substituted derivatives	1410	3.0459	5-{4-[(E)-2-{3-[3-(3,5-Dihydroxyphenyl)-6-Hydroxy-2-(3-Hydroxyphenyl)-2,3-Dihydro-1-Benzofuran-4-yl]-2-Phenyl-2,3-Dihydro-1-Benzofuran-5-yl}Ethenyl]-6-Hydroxy-2-Phenyl-2,3-Dihydro-1-Benzofuran-3-yl}Benzene-1,3-diol	C56H42O10	874.278	874.273	5.07301	M+	223073	194935	204998	175613	157278	185676	182517	173785	143841	152211	178850	184450
Benzene and substituted derivatives	1411	3.0459	Clemastinum	C21H26ClNO	343.17	344.182	1.76925	M+H	14049.5	9970.65	11441.2	7981.34	13092.7	7346.51	13904.4	16445.2	14495.4	14745.7	14886	14523.2
Benzene and substituted derivatives	1412	3.0777	DMABA NHS Ester	C13H14N2O4	262.095	263.103	0.763733	M+H	26051.9	18784.8	22197.9	18738.1	21559.9	15430.5	47311.9	51734	49213.8	53242.9	51456.3	47963.5
Benzene and substituted derivatives	1413	3.0832	Diphenylmethanol	C13H12O	184.089	139.093	4.53775	M-H-CO2	153596	152574	160942	160175	162042	159599	156763	154862	149178	157806	144262	152587
Benzene and substituted derivatives	1414	3.0832	1-Anthracenesulfonic Acid, 9,10-Dihydro-5-Nitro-9,10-Dioxo	C14H7NO7S	332.994	331.985	8.306	M-H	14754.3	25165.7	24425.2	25559.7	18475.4	26368.8	14769.1	6809.3	10577.3	6322.03	6419.72	12663.9
Benzene and substituted derivatives	1415	3.0832	3-Chloro-4-(2-Naphthyloxy)Aniline	C16H12ClNO	269.061	268.059	4.3545	M-H	5312.42	10116.2	8469.09	9814.02	4671.46	11056.6	4065.92	1898.87	5075.09	1602.61	3441.3	3109.3
Benzene and substituted derivatives	1416	3.0832	2,3,4,5,6-Pentafluorophenyl 1-Ethanesulfonate	C8H5F5O3S	275.988	274.977	9.88975	M-H	1620.01	3417.54	2971.7	3043.13	1422.77	2729.8	808.333	176.562	899.201	146.779	239.286	948.429
Benzene and substituted derivatives	1417	3.0832	Tiapride	C15H24N2O4S	328.146	363.119	8.48841	M+Cl	47081.2	39986.3	53787.5	37895.9	44106	36697.3	78932.3	118458	92575.1	116307	101594	91146.1
Benzene and substituted derivatives	1418	3.0832	Niflumic Acid	C13H9F3N2O2	282.062	341.071	10.9336	M+CH3COO	21003.8	22053.8	18547.5	20535	16638.8	23079.8	14783.4	10976.8	12126.8	12275.5	10622.8	13241.9
Benzene and substituted derivatives	1419	3.0832	3-[(2,4-Dichlorobenzyl)Sulfanyl]-1H-1,2,4-Triazol-5-Amine	C9H8Cl2N4S	273.985	272.978	5.819	M-H	2846.18	8983.7	6686.13	5628.38	1566.48	4705.66	814.683	1047.86	721.144	244.856	104.591	849.146
Benzene and substituted derivatives	1420	3.0832	3-(5,8-Dimethoxy-1,4-Dioxonaphthalen-2-yl)Sulfanylpropanoic Acid	C15H14O6S	322.051	381.059	6.84808	M+CH3COO	15739.6	15369.4	12077.8	16487	10467.4	15618.7	12576.3	7860.28	7826.35	6575.67	8451.7	9096.85
Benzene and substituted derivatives	1421	3.0832	Benzoyl-β-D-Glucoside	C13H16O7	284.09	319.058	3	M+Cl	13626.7	17106.5	13350.1	23496.2	32163.1	21913.4	931.731	942.695	1329.77	6600.29	1781.5	959.44
Benzene and substituted derivatives	1422	3.0839	2,4-Dinitrotoluene	C7H6N2O4	182.033	241.041	12.3236	M+CH3COO	8828.86	10800	8684.24	12302.8	8464.45	14529.1	11726	5626.84	10875.4	6987.7	9642.52	11128.1
Benzene and substituted derivatives	1423	3.0839	1-Pyrenylsulfate	C16H10O4S	298.03	283.007	0.051	M-H-CH2	11121.1	11966.6	9959.33	11830.3	7926.54	12224.3	6253.88	4708.88	4890.76	4604.92	4542.06	5293.03
Benzene and substituted derivatives	1424	3.0936	Amphetamine	C9H13N	135.105	158.096	6.99875	M+Na	3064.36	2360.47	3624.5	2471.73	3956.97	2826.58	3622.2	5486.4	2747.41	4008.23	5450.11	4861.3
Benzene and substituted derivatives	1425	3.099	Diflufenzopyr	C15H12F2N4O3	334.088	333.077	4.367	M-H	6372.23	9014.2	7556.93	2321.7	4349.79	4896.35	3806.49	1927.53	3593.35	1807.76	4084.41	4759.05
Benzene and substituted derivatives	1426	3.1096	Lerisetron	C18H20N4	292.169	461.255	3.00825	3M+2Na	1926.46	2086.86	1714.19	1970.85	3122.19	4211.25	10893	7462.18	13012.6	12573.2	6487.94	10433.3
Benzene and substituted derivatives	1427	3.1149	3-Hydroxyphenylacetic Acid	C8H8O3	152.047	151.041	3.15	M-H	7603.32	6695.11	3327.06	6413.91	7628.59	6426.12	7664.61	12959.6	13918.3	12396.9	11889.3	11108.9
Benzene and substituted derivatives	1428	3.1149	Aconifine	C34H47NO12	661.31	484.276	8.81017	M-H-C6H8O6	4966.85	2590.84	5162.73	2153.98	3144.34	1323.19	11020.4	12932.5	23347.1	15914.3	6111.07	8536.32
Benzene and substituted derivatives	1429	3.129	Naphthalen-1-Yl-(1-Pentylindazol-3-Yl)Methanone	C23H22N2O	342.173	343.186	11.9665	M+H	8070.1	7723.24	8023.51	9764.44	10072.9	8672.28	7300.49	4317.36	7731.12	7917.06	8012.91	3465.88
Benzene and substituted derivatives	1430	3.131	Tyrosol	C8H10O2	138.068	178.087	0.173486	M-H+CH3CN	6092.19	3645.45	5466.58	4261.4	5067.84	4158.05	42048.5	66997	51360.2	59353.6	65840.6	47441.2
Benzene and substituted derivatives	1431	3.1419	Lidocaine	C14H22N2O	234.173	235.181	0.338955	M+H	2.56983e+06	2.42959e+06	2.86327e+06	2.54883e+06	2.65819e+06	2.72203e+06	2.13648e+06	2.57058e+06	2.3287e+06	2.23644e+06	2.20863e+06	2.05629e+06
Benzene and substituted derivatives	1432	3.1419	Procainamide	C13H21N3O	235.168	236.184	18.6371	M+H	392252	361787	419068	385967	409539	424520	333303	390519	362393	351893	342065	310068
Benzene and substituted derivatives	1433	3.147	3-Methyl-1-Phenylpent-1-Yn-3-Ol	C12H14O	174.105	173.093	1.16275	M-H	1501.73	1101.01	2055.23	2309.32	1737.88	1301.49	8291.98	11063.7	7308.12	11196.8	9928.88	9027.72
Benzene and substituted derivatives	1434	3.147	(3-Chlorophenyl)Hydrazonomalononitrile	C9H5ClN4	204.02	203.013	0.68475	M-H	297.587	1927.99	395.646	195.96	2911.91	531.639	712.599	3462.54	4363.48	2135.26	140.725	2677.28
Benzene and substituted derivatives	1435	3.147	Phenylacetylglycine Dimethylamide	C12H16N2O2	220.121	475.224	2.0555	2M+Cl	9508.51	10015.9	9168.36	892.063	3842.43	2841.41	7337.23	5759.82	6420.24	6484.66	8007.98	1383.86
Benzene and substituted derivatives	1436	3.1574	3,6,9,12,15,18,21-Heptaoxatricosane-21,23-Diol	C16H34O9	370.22	388.254	5.76066	M+NH4	19126.2	40819.2	38896.5	14873.9	22840.7	27724.5	18490.4	21840.2	6529.3	8830.63	16556.8	17349.4
Benzene and substituted derivatives	1437	3.163	Mephenytoin	C12H14N2O2	218.106	277.122	7.03847	M+CH3COO	251112	149891	182811	110688	128741	38621.7	156293	26128.7	246453	109124	137156	204972
Benzene and substituted derivatives	1438	3.1728	N-Acetyltyramine	C10H13NO2	179.095	180.102	0.771072	M+H	1171.67	1871.76	1367.07	766.952	1274.89	1063.35	12913.3	20407.2	15107	18086.5	19281.3	14264
Benzene and substituted derivatives	1439	3.1728	Aminorex	C9H10N2O	162.079	163.09	7.93018	M+H	17411.3	19152.4	16188.8	6180.74	2813.78	4229.79	8663.17	8044.35	6726.79	9850.34	10250.9	11048.1
Benzene and substituted derivatives	1440	3.1793	1-O-Sinapoyl-Β-D-Glucose	C17H22O10	386.121	438.125	18.3741	M+Cl+NH3	41089.6	34966	30799.1	41100.1	30963.5	42899.1	21838.2	18974.2	4532.81	9055.71	33533.8	21800.6
Benzene and substituted derivatives	1441	3.1793	10,10-Bis(Pyridin-4-Ylmethyl)Anthracen-9-One	C26H20N2O	376.158	413.105	0.0291426	M+K-2H	42251.5	26700.3	24553.3	27327.1	29093.5	35675.2	22965.9	31899.4	24165.6	26923.9	40295.6	28577.2
Benzene and substituted derivatives	1442	3.1882	Salvilenone	C20H20O2	292.146	265.155	0.825	M+H-CO	3187.46	2212.48	2375.59	3230.15	3421.65	2209.34	4030.85	3279.92	3475.68	4307.09	4849.03	8028.18
Benzene and substituted derivatives	1443	3.1953	Methyl Vanillate	C9H10O4	182.058	241.073	4.33568	M+CH3COO	27567.2	26965.2	28445.8	23540.6	23080.5	26592.5	19344.1	22643.9	20235.1	15249	20969	20499.2
Benzene and substituted derivatives	1444	3.2039	Zinniol	C15H22O4	266.152	289.14	4.23029	M+Na	13160.1	11942	12312	12705.1	9868.61	13755.5	62353.4	38509.3	51746.8	48304.3	39188.4	41881.5
Benzene and substituted derivatives	1445	3.2113	Menadiol Diphosphate	C11H12O8P2	334.001	289.003	6.85375	M-H-CO2	718.401	1459.57	3038.86	3468.16	1218.12	5035.47	1313.85	987.549	945.034	33.3649	990.578	418.105
Benzene and substituted derivatives	1446	3.2113	2,2-Diphenylglycine	C14H13NO2	227.095	227.094	1.5427	M-	8122.8	8675.97	14339.1	15418.4	13296.4	18409	4187.06	2235.83	2892.41	1627.3	14866.2	2798.61
Benzene and substituted derivatives	1447	3.2113	Tyrphostin Ag 879	C18H24N2OS	316.161	337.15	7.6645	M-2H+Na	35471.3	24070.3	27565.5	30820.3	41522.8	22491.8	4296.68	1250.01	7492.46	6992.82	7166.38	1351.96
Benzene and substituted derivatives	1448	3.2268	[(6E,12Z)-3A-Acetyloxy-1-Benzoyloxy-2,5,8,8,12-Pentamethyl-4,9-Dioxo-2,3,5,10,11,13A-Hexahydro-1H-Cyclopenta[12]Annulen-11-Yl] Benzoate	C36H40O8	600.272	515.288	12.7967	M+H-C3H2O3	459.933	695.734	369.538	165.682	704.349	515.867	3735.79	5737.29	6653.79	3015.01	3815.54	7131.54
Benzene and substituted derivatives	1449	3.2274	Benzenesulfonamide, 4,4'-Oxybis-	C12H12N2O5S2	328.019	308.994	1.9075	M-H-H2O	2034.07	2876.25	1397.1	1530.87	2025.35	1929.95	871.9	1172.22	755.178	664.365	1212.81	723.827
Benzene and substituted derivatives	1450	3.2678	2,5-Dimethoxy-4-Ethylamphetamine	C13H21NO2	223.157	262.127	11.9275	M+K	20925.6	15859	17228.9	18221.2	18584.7	13158.8	31285.5	26547.3	14875.1	23631.9	24901.9	19859.1
Benzene and substituted derivatives	1451	3.2754	Carbanilide	C13H12N2O	212.095	213.102	0.24662	M+H	38091.9	33070.2	34397.4	30182.5	25865.1	37860.5	42968.6	59262	54212.3	49181.9	54002.8	44379.2
Benzene and substituted derivatives	1452	3.2839	1-Benzyl-2-Methyl-1H-Imidazole	C11H12N2	172.1	405.166	7.379	2M+Na+K-H	4269.12	3243.28	4335	3206.34	1867.51	2044.43	4109.82	1900.03	5424.54	5426.46	5805.85	3448.84
Benzene and substituted derivatives	1453	3.3002	N-[2-(4-Oxo-1-Phenyl-1,3,8-Triazaspiro[4.5]Decan-8-Yl)Ethyl]Naphthalene-2-Carboxamide	C26H28N4O2	428.221	451.215	8.58574	M+Na	8283.38	10627.6	16801.6	9580.64	9026.49	10718.9	14143.1	10653.3	7947.57	7638.42	7635.08	11932.1
Benzene and substituted derivatives	1454	3.3084	Dobutamine	C18H23NO3	301.168	322.139	5.20726	M+Na-2H	29906.4	23434.3	31937.6	18809.3	29238.7	19003.5	33375.9	49387.6	37973.6	46015.4	39019.1	37695.4
Benzene and substituted derivatives	1455	3.3084	Phome	C23H19NO4	373.131	316.072	1.4795	M-H-C4H8	5137.25	3704.1	4116.84	1017.59	1294.18	1305.79	2227.05	820.405	1657.91	438.7	985.356	725.092
Benzene and substituted derivatives	1456	3.3161	Psilocybine	C12H17N2O4P	284.093	285.099	3.93635	M+H	34021	37882	38414.9	40311.8	20149.3	33426.7	30860.3	24646.8	18159.1	31026.6	33800.5	22886.8
Benzene and substituted derivatives	1457	3.3246	2-Methyl-5,6,7,8-Tetrahydro[1]Benzothieno[2,3-D]Pyrimidin-4-Amine	C11H13N3S	219.083	218.08	0.0455	M-H	4815.04	8155.91	6773.17	5346.98	7273.68	13012.2	5305.08	8532.82	5497.55	8169.23	8251.31	4464.08
Benzene and substituted derivatives	1458	3.3246	N-Benzyl-1-Methyl-1H-Pyrazolo[3,4-D]Pyrimidin-4-Amine	C13H13N5	239.117	238.105	13.9911	M-H	7806.33	7854.43	8310.07	7928.55	10582.2	9168.01	12527.6	14777.9	12282.8	15687.7	14764.9	14466.8
Benzene and substituted derivatives	1459	3.3279	[1,1'-Biphenyl]-4-Carbonitrile, 4'-Decyl-	C23H29N	319.23	320.244	10	M+H	935.348	398.251	134.525	9.61127	21.9194	73.0648	7179.58	1364.7	10206.1	3347.06	3149.27	3276.3
Benzene and substituted derivatives	1460	3.3322	N-(3-Chloro-4-Fluorophenyl)-2,2-Dimethylpropanamide	C11H13ClFNO	229.067	252.051	4.925	M+Na	11992.8	20058.3	15898.6	10646.1	3770.75	9101.05	70.616	707.498	27.0666	727.476	1071.15	812.128
Benzene and substituted derivatives	1461	3.3322	2-Isopropoxy-5-Trifluoromethyl-Phenylamine	C10H12F3NO	219.087	202.083	2.25325	M+H-H2O	4754.05	6453.43	5080.66	6896.39	6766.67	4586.52	3587.08	4510.35	1541.85	3940.29	3714.13	3467.34
Benzene and substituted derivatives	1462	3.3521	Dihydrokavain	C14H16O3	232.11	233.113	9.08043	M+H	60.1221	258.114	307.955	882.676	498.337	698.073	14959	8564.62	7930.36	11401.9	9955.29	10993.2
Benzene and substituted derivatives	1463	3.3566	5-(Diphenylphosphinyl)Pentanoic Acid	C17H19O3P	302.107	283.084	12.562	M-H2O-H	45480.9	45136.7	52153.3	42631.8	33079.8	39412.2	40094.6	43181.4	36439.4	43144.6	58015.3	38596.9
Benzene and substituted derivatives	1464	3.3566	Gluconapin	C11H19NO9S2	373.05	372.043	2.85126	M-H	71112	81315.4	110757	33075	20379.7	22638.5	471.246	6126.93	769.418	7345.63	213.079	385.1
Benzene and substituted derivatives	1465	3.3566	Pioglitazone	C19H20N2O3S	356.12	355.11	4.83858	M-H	1.54802e+06	1.16439e+06	1.58071e+06	614909	558875	525203	62046.7	86666.7	138366	60045.1	28117.6	34345.6
Benzene and substituted derivatives	1466	3.3566	Norbuprenorphine	C25H35NO4	413.257	448.227	1.86207	M+Cl	25070.3	6016.22	5018.09	5979.16	7070.6	14627	32000.8	21574.6	35808.2	33307.9	15447.7	31272.4
Benzene and substituted derivatives	1467	3.3566	Bisphenol A Dimethacrylate	C23H24O4	364.168	363.158	2.64064	M-H	259426	224290	268868	128312	147014	142436	136812	147735	178349	153815	151804	155412
Benzene and substituted derivatives	1468	3.3566	Cyfluthrin	C22H18Cl2FNO3	433.065	492.086	14.7204	M+CH3COO	68708.2	76703.6	99842.8	29315.3	17717.1	18703.2	928.553	401.579	461.524	7569.47	880.025	686.995
Benzene and substituted derivatives	1469	3.3601	Benzenamine, N-[3-Phenyl-4,5-Bis[(Trifluoromethyl)Imino]-2-Thiazolidinylidene]-	C17H10F6N4S	416.053	439.035	20.4518	M+Na	14914.4	17992.8	13500.3	14127.1	23325.1	13780.8	168644	142238	378369	198912	128390	96135.7
Benzene and substituted derivatives	1470	3.3723	3-(4-Hydroxyphenyl)Chroman-7-Ol	C15H14O3	242.094	483.18	1.38873	2M-H	50933.5	20568.5	33650.8	16875.9	35032.5	12675.2	1494.99	13675.9	3699.3	7861.13	1275.6	2394.16
Benzene and substituted derivatives	1471	3.3723	3-[4-[(3-Carboxyphenyl)Carbamoyl]Thiazolidin-2-Yl]Sulfanyl-6-(1-Hydroxyethyl)-4-Methyl-7-Oxo-1-Azabicyclo[3.2.0]Hept-2-Ene-2-Carboxylic Acid	C21H23N3O7S2	493.098	450.074	15.7002	M-H-COCH2	27694.2	33414.8	41229.9	15207.1	10103.2	11435.5	3628.4	3216.98	3775.17	4012.6	2279.67	2837.45
Benzene and substituted derivatives	1472	3.3802	Desmedipham	C16H16N2O4	300.111	347.124	2.78094	M+HCOO+2H	23929.2	27487.3	29929.1	21948	18160.3	22292.4	20534.3	21215.3	23145	22554.9	19405.3	23578.4
Benzene and substituted derivatives	1473	3.3802	Shancigusin D	C21H20O3	320.141	389.149	4.3885	M+Na+HCOOH	755.535	765.411	354.866	742.753	1086.53	1091.55	1216.53	1428.43	3929.4	4381.31	2617.5	6179.44
Benzene and substituted derivatives	1474	3.388	Hydroxybuprenorphine	C29H41NO5	483.298	482.296	3.15829	M-H	508.722	1003.07	2094.17	690.143	3865.84	3692.41	2162.45	2818.29	6027.96	4635.28	3862.67	2588.63
Benzene and substituted derivatives	1475	3.3959	[(1S,2R,3Ar,4R,5R,6E,11R,12E,13As)-3A,4-Diacetyloxy-11-Hydroxy-2,5,8,8,12-Pentamethyl-9-Oxo-1,2,3,4,5,10,11,13A-Octahydrocyclopenta[12]Annulen-1-Yl] Benzoate	C31H40O8	540.272	541.285	6.81429	M+H	13250	12561.9	12568.2	5459.77	7044.27	3592.56	8037.01	7788.01	21703.8	10171.8	5800.44	6273.03
Benzene and substituted derivatives	1476	3.4039	Tioxolone	C7H4O3S	167.988	208.007	0.320171	M-H+CH3CN	11152.2	7588.58	9201.48	8993.82	9979.31	5587.64	8765.94	11974.6	9518.18	11308.3	13784	14325
Benzene and substituted derivatives	1477	3.4117	Cyphenothrin	C24H25NO3	375.183	376.187	7.33992	M+H	7841.17	4383.87	7429.56	6074.03	9383.99	5417.26	24021.9	22943.3	25157.7	30618.8	26008.5	26217.4
Benzene and substituted derivatives	1478	3.4149	Hypaconitine	C33H45NO10	615.304	615.298	5.56145	M+	27748.9	32053.2	22427.1	22478.6	26695.9	15739.5	28497.2	30238.4	25484.4	32759.4	20482.2	25522.3
Benzene and substituted derivatives	1479	3.4276	Protoasukamycin	C31H34N2O5	514.247	537.242	3.44641	M+Na	6313	8022.69	7697.12	1271.12	2296.98	1765.08	309.26	1008.69	1434.93	1242.32	1551.83	1257.05
Benzene and substituted derivatives	1480	3.4363	Avadharidine	C36H51N3O10	685.357	684.356	10.1047	M-H	21668	22235.5	17188	22611.1	26671.3	29558.5	811.01	1675.46	1597.02	503.592	3802.36	1872.95
Benzene and substituted derivatives	1481	3.4437	4-Acetamidobenzaldehyde	C9H9NO2	163.063	164.07	1.40916	M+H	8749.42	6785.92	8222.38	7214.36	8653.51	7283.4	6992.76	10198.4	7887.12	9750.93	12358.7	8360.27
Benzene and substituted derivatives	1482	3.4437	Fenuron	C9H12N2O	164.095	182.129	0.835153	M+NH4	88987.4	90071.5	76005	57344.6	56289.1	57210.5	114169	125846	121997	135819	85852.5	124739
Benzene and substituted derivatives	1483	3.4687	Methyl 5-(4-Bromophenyl)Isoxazole-3-Carboxylate	C11H8BrNO3	280.969	279.964	8.11425	M-H	2937.45	545.792	7028.86	775.537	443.152	266.124	2827.91	2411.54	1919.7	2215.9	2609.93	2546.7
Benzene and substituted derivatives	1484	3.4759	Kanzonol H	C26H32O5	424.225	463.183	0.0605811	M+K	14998	11738.2	12135.2	9430.94	10301.1	5281.14	4777.61	4534.67	3850.13	4676.86	3246.99	6826.22
Benzene and substituted derivatives	1485	3.4759	8-Demethyl-8-(2-O-Methyl-Α-L-Rhamnosyl)Tetracenomycin C	C29H30O15	618.159	657.118	0.856576	M+K	1754.73	3420.13	874.44	1989.8	3125.21	3348.43	3685.73	1893.53	2396.79	1553.1	2623.71	3028.6
Benzene and substituted derivatives	1486	3.4849	2-(2H-Benzotriazol-2-Yl)-4,6-Bis(1-Methyl-1-Phenylethyl)Phenol	C30H29N3O	447.231	428.201	0.140196	M-H-H2O	4454.61	3935.08	2786.43	9003.97	11550	7182.68	29757	42978.7	27305.9	43119.3	33403.9	30409.8
Benzene and substituted derivatives	1487	3.5011	4-(Diphenylmethyl)-2-Thiazolamine	C16H14N2S	266.088	168.013	3.077	M+2Cl	93.6654	82.3895	337.725	81.3413	538.406	399.944	1980.21	3041.28	2480.13	3795.04	4338.1	2119.7
Benzene and substituted derivatives	1488	3.5011	Enterodiol	C18H22O4	302.152	301.14	9.80253	M-H	194699	123494	159958	131807	207322	111759	290831	540258	357805	509378	451237	371237
Benzene and substituted derivatives	1489	3.5011	Fluometuron	C10H11F3N2O	232.082	231.07	12.0687	M-H	95679.4	85379.2	92058.1	94575	101175	92953.7	95972.1	102534	81929.3	98194.5	99386.1	87540.7
Benzene and substituted derivatives	1490	3.5164	3'-Carbamoyl-Biphenyl-3-Yl-Undecynecarbamate	C25H30N2O3	406.226	391.207	5.80241	M+H-CH4	11221.3	5902.07	10647.7	7334.98	9150.76	5830.52	7137.04	10871.8	7766.74	13272.8	12327.1	10955.5
Benzene and substituted derivatives	1491	3.5491	Methyl 4-(6-(4-(Methoxycarbonylamino)Phenyl)-4-Morpholino-1H-Pyrazolo[3,4-D]Pyrimidin-1-Yl)Piperidine-1-Carboxylate	C24H29N7O5	495.223	494.218	0.758544	M-H	20731.9	23241.8	27162.6	17053.2	15444.1	17402.2	13031.9	8047.27	5802.01	11633.6	14271.4	11026.7
Benzene and substituted derivatives	1492	3.5729	Methoxamine	C11H17NO3	211.121	253.148	17.3662	M+CH3CN+H	23718.2	26150.1	27404	21489.7	16896.9	11327	3770.08	7854.3	2552.11	7065.85	13704.8	8624.17
Benzene and substituted derivatives	1493	3.574	2,3-Dimethoxy-5-Methyl-6-(3-Methylbut-2-Enyl)Benzene-1,4-Diol	C14H20O4	252.136	251.134	13.6099	M-H	18124.1	37601.4	37966.5	29814.6	36983.8	36051.7	18471.1	30283.5	23316	27156.3	20731.7	20592.5
Benzene and substituted derivatives	1494	3.5821	Vulpinic Acid	C19H14O5	322.084	381.106	20.9842	M+CH3COO	51479.4	27424.1	40102.4	17311.8	19347	12048.7	52956.3	40590.7	59508	56663.5	56577.8	56175.1
Benzene and substituted derivatives	1495	3.5892	Hellicoside	C29H36O17	656.195	679.181	6.47677	M+Na	2619.39	4885.18	4471.5	5058.41	3176.65	5168.52	1280	1009.89	1671.76	1409.79	1168.56	3575.26
Benzene and substituted derivatives	1496	3.5892	Naphthalene-1,2-Diol	C10H8O2	160.052	178.086	0.825	M+NH4	7334.56	7070.15	10900.4	4031.86	3605.23	3324.83	4340.87	1174.57	1009.56	4398.03	6374.86	2353.01
Benzene and substituted derivatives	1497	3.5981	Edifenphos	C14H15O2PS2	310.025	265.03	2.2295	M-H-CO2	679.509	1100.03	1246.72	899.285	501.418	606.354	2869.54	960.955	2159.41	2716.65	2337.4	3174.7
Benzene and substituted derivatives	1498	3.6062	Terfenadine	C32H41NO2	471.314	470.296	22.4378	M-H	17524	2976.23	13540.5	335.291	2072.86	629.393	12595.8	3889.7	10924.1	8423.52	3510.52	4590.7
Benzene and substituted derivatives	1499	3.6062	Eudesmic Acid	C10H12O5	212.069	211.052	23.2953	M-H	13213.3	7659.38	3206.92	6662.69	17694.8	14563	10346.5	20463.1	19729.1	18067.6	23655	24464
Benzene and substituted derivatives	1500	3.6209	Anthranoyllycoctonine	C32H46N2O8	586.325	604.353	3.18511	M+NH4	283.04	23304.6	558.25	976.884	435.467	704.343	83.7709	253.823	97.4955	153.381	18.4922	43.9305
Benzene and substituted derivatives	1501	3.6305	Metoclopramide	C14H22ClN3O2	299.14	298.13	8.18409	M-H	593255	359290	470499	388821	556950	328381	1.21773e+06	1.74324e+06	1.3098e+06	1.7379e+06	1.61511e+06	1.36393e+06
Benzene and substituted derivatives	1502	3.6305	Chlomethoxyfen	C13H9Cl2NO4	312.991	311.993	22.3001	M-H	17424.2	29072	26824.8	27055.1	27191.6	27836.2	13478.2	16515.1	14706.1	12879	10417.7	12783.8
Benzene and substituted derivatives	1503	3.6305	4-Hydroxybenzaldehyde	C7H6O2	122.037	121.03	1.08059	M-H	281552	350176	300036	279289	379413	363104	248179	321509	291389	304067	228015	285041
Benzene and substituted derivatives	1504	3.6517	1-(1,3-Benzodioxol-4-Yl)-2-(Methylamino)Pentan-1-One	C13H17NO3	235.121	282.134	1.21379	M+HCOO+2H	41856.1	29442.6	35444.9	30535.9	34094.3	23788.2	64624.6	81237.7	66835.5	87651.5	75844.3	72095.4
Benzene and substituted derivatives	1505	3.6566	Emb-Fubinaca	C22H24FN3O3	397.18	420.18	12.075	M+Na	9520.39	10318.9	7782.39	16124.8	45704.1	28390.7	59272.3	121882	77072.6	106073	69540.9	80802.4
Benzene and substituted derivatives	1506	3.6625	Pevonedistat	C21H25N5O4S	443.163	442.161	5.1333	M-H	16931.1	10407.4	9779.29	10895.5	13729.3	8983.43	21554.3	35124.7	19331.2	37868.6	24608.2	26966.8
Benzene and substituted derivatives	1507	3.6675	Dihydroconiferyl Alcohol	C10H14O3	182.094	224.128	0.275	M+CH3CN+H	20141.1	14026.5	14761.8	18730.5	18600.8	17185.2	22461.8	34549.5	20473.9	37169.5	24291.6	32654.5
Benzene and substituted derivatives	1508	3.6738	N-[4-(Ethylsulfonylamino)Phenyl]Ethanesulfonamide	C10H16N2O4S2	292.055	291.044	0.37125	M-H	5345.33	6655.57	6929.28	6282.85	4932.77	5273.66	5187.64	4274.4	2268.16	5375.31	7135.02	6874.12
Benzene and substituted derivatives	1509	3.6834	Methyl 7-[(1R,2R,3R,5S)-2-[5-(2-Fluorophenyl)-3-Hydroxypent-4-Ynyl]-3,5-Dihydroxycyclopentyl]Heptanoate	C24H33FO5	420.231	443.214	0.481878	M+Na	25337.3	13980.4	20101.1	18052.2	22736.4	12673.9	13108.6	22939.8	15970.7	25297	22898.6	16419.9
Benzene and substituted derivatives	1510	3.6834	2-Hydroxybenzaldehyde	C7H6O2	122.037	123.044	1.06319	M+H	9181.23	12405.1	9663.85	8573.89	10129.6	10542	6296.53	7226.5	7110.32	6370.5	4763.94	7083.17
Benzene and substituted derivatives	1511	3.6941	4-[2-Hydroxy-3-(Propan-2-Ylamino)Propoxy]Naphthalen-1-Yl Hydrogen Sulfate	C16H21NO6S	355.109	390.072	9.8955	M+Cl	4331.54	4396.67	4389.05	3950.05	3138.36	4263.49	5516.05	6241.49	7709.44	7449.08	7989.95	6973.29
Benzene and substituted derivatives	1512	3.7101	Angiotensin (1-5)	C30H48N8O9	664.354	699.319	0.640321	M+Cl	13864	7478.5	12623.9	8631.22	19573.2	7480.47	38177.8	44532.7	73230.4	51139.9	39663.2	39183.1
Benzene and substituted derivatives	1513	3.7106	Salicyluric Acid	C9H9NO4	195.053	194.046	0.199011	M-H	5470.58	4063.78	6382.18	4692.55	7867.32	4715.83	11571.6	18417.4	14422.9	19960.8	11473.1	15957.7
Benzene and substituted derivatives	1514	3.7106	(2S)-1-[(2S,4R)-4-Benzyl-2-Hydroxy-5-[[(1R,2R)-2-Hydroxy-2,3-Dihydro-1H-Inden-1-Yl]Amino]-5-Oxopentyl]-N-Tert-Butyl-4-(Pyridin-3-Ylmethyl)Piperazine-2-Carboxamide	C36H47N5O4	613.363	648.335	1.95927	M+Cl	17556.3	17096.9	24696	12982.8	21855.2	15075.8	39170.1	37101.6	53487.3	52691.3	28022.4	40569.8
Benzene and substituted derivatives	1515	3.7106	Isovanillic Acid	C8H8O4	168.042	208.061	1.05	M-H+CH3CN	11922	14271.2	12868.1	9217.93	14002.6	13680.1	12585.1	14866.9	10732.5	17257.2	22841	15323.4
Benzene and substituted derivatives	1516	3.7152	Norcraugsodine	C15H15NO3	257.105	258.113	0.775	M+H	5004.06	2748.34	4309.66	3069.64	4828.36	2353.97	7119.23	10839.5	5664.5	8705.86	8481.57	6549.69
Benzene and substituted derivatives	1517	3.7181	Isochondrodendrine	C36H38N2O6	594.273	593.256	18.1962	M-H	23707.2	21525.9	19558.5	23391.5	30749.2	25842.7	5416.87	10497.8	2859.72	11946.9	11822.8	7157.89
Benzene and substituted derivatives	1518	3.7233	Gastrodin	C13H18O7	286.105	286.107	8.27609	M+	6917.93	4642.25	5735.76	4763.46	5121.99	4862	7242.9	10116	7515.57	9655.43	9947.78	7798.73
Benzene and substituted derivatives	1519	3.7313	1-(4-Fluorophenyl)-3-(5-Phenyl-1,3,4-Oxadiazol-2-Yl)Urea	C15H11FN4O2	298.087	337.049	1.50975	M+K	3841.46	3773.18	3641.22	3722.77	3417.59	3172.28	2460.99	1459.17	1225.07	1382.62	1895.52	1781.45
Benzene and substituted derivatives	1520	3.7349	Clopidogrel Carboxylic Acid	C15H14ClNO2S	307.043	342.011	5.943	M+Cl	192.574	353.208	645.126	231.854	489.688	52.2708	1724	2567.06	2585.24	5510.34	4524.19	3444.11
Benzene and substituted derivatives	1521	3.7476	1-(3,5-Di-Tert-Butyl-4-Hydroxyphenyl)-2-(2-(3-Hydroxypropylamino)-5,6-Dimethyl-1H-Benzo[D]Imidazol-1-Yl)Ethanone	C28H39N3O3	465.299	450.279	0.305825	M+H-CH4	1801.04	1329.69	2108.75	93.3775	167.349	62.2991	15.3212	53.409	162.174	142.573	22.7568	106.131
Benzene and substituted derivatives	1522	3.7476	Rivastigmine	C14H22N2O2	250.168	251.175	0.989604	M+H	9060.87	5072.03	8180.05	8821.45	9799.94	5356.2	7367.46	8329.47	5792.46	7993.75	6439.12	7021.6
Benzene and substituted derivatives	1523	3.7592	Sulfamethazine	C12H14N4O2S	278.084	313.048	17.1531	M+Cl	10380.2	6071.26	7848.72	5793.23	7330.1	4873.98	16114.5	17378.4	13578.2	19921.3	21831.6	15045.1
Benzene and substituted derivatives	1524	3.7592	2-Aminobenzaldehyde	C7H7NO	121.053	120.046	0.6	M-H	5315.2	6988.88	5573.28	5370.06	6827.56	6617.32	5057.12	7671.47	7963.64	6975.49	5723.38	6366.39
Benzene and substituted derivatives	1525	3.7592	Formylanthranilic Acid	C8H7NO3	165.043	164.036	0.553163	M-H	16137.4	21136.3	18864.5	18469.4	24479.5	22488.6	15740	25377.3	18078.5	22644	19841.2	20429.9
Benzene and substituted derivatives	1526	3.7906	Vanillylmandelic Acid	C9H10O5	198.053	395.1	8.57211	2M-H	13390.3	13155	16451.3	10373.3	13114.8	9730.77	41892.1	76049.4	123048	78171.5	30739.8	37357
Benzene and substituted derivatives	1527	3.7915	3-Methylcatechol	C7H8O2	124.052	164.071	0.875	M-H+CH3CN	9013.6	4961.09	8101.75	5218.51	6354.17	4306.46	30451.5	15051	20617.7	22149.6	24195.1	19371.6
Benzene and substituted derivatives	1528	3.7915	Phenylacetaldehyde	C8H8O	120.058	119.05	0.475	M-H	13329	7766.87	11257.6	5778.64	10128.2	5483.44	12034.8	13630.3	14966.2	14424.7	12231.8	12107.8
Benzene and substituted derivatives	1529	3.812	N,N'-Diphenyl-P-Phenylenediamine	C18H16N2	260.131	283.114	4.1285	M+Na	6080.62	7405.98	7684.49	5418.46	5764.56	11933.3	7097.77	2407.5	8494.5	5564.66	8002.06	6391.1
Benzene and substituted derivatives	1530	3.8272	Lasiodine A	C39H49N5O7	699.363	698.349	4.71987	M-H	10280.5	13542	11348.8	10260.5	15125.7	10157.2	32494.6	40630.2	41939.6	47293.5	24398.7	42508
Benzene and substituted derivatives	1531	3.8362	1-Phenyl-1,2-Propanedione	C9H8O2	148.052	166.086	0.825	M+NH4	4467.3	4039.12	4645.45	3185.66	3937.06	2658.56	10429.3	5466.28	7872.21	7722.71	7789.81	7700.35
Benzene and substituted derivatives	1532	3.8597	Olopatadine	C21H23NO3	337.168	336.156	10.2287	M-H	249615	172509	196664	189472	239632	171902	342156	561222	365129	450786	417650	379609
Benzene and substituted derivatives	1533	3.8597	5-Benzyl-5-(Pyridin-3-Yl)Imidazolidine-2,4-Dione	C15H13N3O2	267.101	283.129	22.7129	M+NH4-2H	45892.2	28138.3	37281.8	30334.7	42685.9	25036.6	35655.1	55347.8	38803.8	60789.8	49411.6	43254.5
Benzene and substituted derivatives	1534	3.8759	4-Tert-Butylphenoxyacetic Acid	C12H16O3	208.11	267.129	14.1755	M+CH3COO	72515.8	73335.7	106703	56080.4	43581.6	50978.1	57325.1	48044.7	40639.4	73607.6	90667.6	44947.2
Benzene and substituted derivatives	1535	3.8759	Landomycin B	C49H64O20	972.399	971.398	0.441198	M-H	2133.47	2370.8	2136.94	1091.56	1572.09	1333.33	11635.2	5339.7	7242.92	16107.5	8697.31	17531.9
Benzene and substituted derivatives	1536	3.8759	5-N-(6-Aminohexyl)-7-N-Benzyl-3-Propan-2-Ylpyrazolo[1,5-A]Pyrimidine-5,7-Diamine	C22H32N6	380.269	415.232	2.11275	M+Cl	484.255	1849.05	1268.86	1562.25	1990.23	1358.52	396.795	606.769	510.295	381.023	251.108	151.127
Benzene and substituted derivatives	1537	3.8796	Phenylacetic Acid	C8H8O2	136.052	135.045	0.675	M-H	4754.11	5077.22	4465.28	4319.88	4963.79	3299.26	5008.9	6309.68	4454.37	4541.72	3560	4045.19
Benzene and substituted derivatives	1538	3.8921	Tetracenomycin C	C23H20O11	472.101	471.091	2.27701	M-H	43089.5	30102.1	42121.3	35365.1	31315.2	49859.3	47491.7	44001.3	52006.8	52848.1	57773.2	48649.2
Benzene and substituted derivatives	1539	3.9016	2-Benzylmalate	C11H12O5	224.069	264.087	0.788185	M-H+CH3CN	17523.7	10074.5	12091.3	8313.71	17852.2	8861.46	27037.4	53839.1	36431.3	51052.4	47116.1	37215.8
Benzene and substituted derivatives	1540	3.9567	6-Methoxy-3-Methyl-2-All-Trans-Decaprenyl-1,4-Benzoquinol	C58H90O3	834.689	857.671	2.39251	M+Na	636.05	287.906	368.161	403.145	408.758	659.246	2357.33	4077.73	4446.83	3758.29	5413.54	3715.29
Benzene and substituted derivatives	1541	3.957	Gloriosine	C21H23NO6	385.152	370.129	3.656	M-H-CH2	3368.27	2772.19	3448.97	2121.98	3127.22	541.512	7698.34	2070.37	13979.4	4802.54	7186.64	7566.9
Benzene and substituted derivatives	1542	3.9726	Sesaminol Glucosyl-(1->2)-[Glucosyl-(1->6)]-Glucoside	C38H48O22	856.264	857.276	2.01282	M+H	25845.8	14333.3	24883.2	8565.42	5083.84	5341.32	117.865	93.5339	341.483	477.885	824.679	273.017
Benzene and substituted derivatives	1543	3.9891	5-{4-[(E)-2-{3-[3-(3,5-Dihydroxyphenyl)-6-Hydroxy-2-Phenyl-2,3-Dihydro-1-Benzofuran-4-Yl]-2-Phenyl-2,3-Dihydro-1-Benzofuran-5-Yl}Ethenyl]-6-Hydroxy-2-Phenyl-2,3-Dihydro-1-Benzofuran-3-Yl}Benzene-1,3-Diol	C56H42O9	858.283	859.278	15.7418	M+H	210672	129836	225508	95115.3	60170.6	56473.7	65967.1	20515.8	13490.8	42928.3	90129.9	36020.6
Benzene and substituted derivatives	1544	3.9891	4-{5-[(E)-2-[6-Hydroxy-3-(3-Hydroxyphenyl)-2-(4-Hydroxyphenyl)-2,3-Dihydro-1-Benzofuran-4-Yl]Ethenyl]-2-(4-Hydroxyphenyl)-2,3-Dihydro-1-Benzofuran-3-Yl}-3-(3-Hydroxyphenyl)-2-Phenyl-2,3-Dihydro-1-Benzofuran-6-Ol	C56H42O9	858.283	943.226	20.8363	M+K+HCOOH	4451.45	2006.71	4135.83	991.736	1242.99	917.908	974.853	390.19	316.342	636.036	930.452	757.862
Benzene and substituted derivatives	1545	3.9983	Tyrphostin Ag 126	C10H5N3O3	215.033	214.03	11.6636	M-H	4039.35	4069.37	4142.26	4817.49	1738.57	5283.39	4376.52	3719.41	4986.4	3526.09	5226.84	4320.82
Benzene and substituted derivatives	1546	4.006	Modafinil	C15H15NO2S	273.082	318.082	5.16912	M+HCOO	12300.2	3367.02	17078.4	22152.8	16409.5	13574.5	14960.1	18034.3	11444.6	13613.6	7996.68	12621
Benzene and substituted derivatives	1547	4.006	Lofexidine	C11H12Cl2N2O	258.033	257.022	7.07296	M-H	5944.28	39222.1	29548	22825.6	91467.5	32712.2	83397.8	150585	116465	112367	5515.03	134243
Benzene and substituted derivatives	1548	4.0205	N-Acetylarylamine	C8H9NO	135.068	271.145	1.95	2M+H	2342.59	2767.48	3392.34	4375.36	3801.91	5030.73	968.176	1328.95	1629.02	1154.64	732.853	1306.11
Benzene and substituted derivatives	1549	4.022	4-Methyl-N-(2-Propyltetrazol-5-Yl)Benzamide	C12H15N5O	245.128	244.118	1.6505	M-H	6819.28	3465.59	7313.67	5747.39	6568.65	1527.06	10174.2	16770.4	11164	16458.1	13219	11662.2
Benzene and substituted derivatives	1550	4.022	4,5-Phenanthrenedicarboxylic Acid	C16H10O4	266.058	250.035	2.27225	M-H-CH3	1964.46	5787.37	3711.27	7282.85	5574.91	8365.33	10651.7	7855.45	7909.62	6972.29	7236.18	6269.5
Benzene and substituted derivatives	1551	4.022	6-[3,7-Dihydroxy-2-(4-Hydroxy-3-Methoxyphenyl)-3,4-Dihydro-2H-Chromen-4-Yl]-8-[3,7-Dihydroxy-2-(3-Hydroxyphenyl)-3,4-Dihydro-2H-Chromen-4-Yl]-2-(3-Hydroxyphenyl)-3,4-Dihydro-2H-Chromene-3,5,7-Triol	C46H40O14	816.242	851.216	8.81324	M+Cl	2486.35	2859.53	2317.08	382.459	4475.67	76.0445	1085.12	2015.59	1349.49	2174.29	3346.14	6092.53
Benzene and substituted derivatives	1552	4.0255	Rifabutin	C46H62N4O11	846.442	829.435	3.61959	M+H-H2O	535.619	13684.1	1000.33	519.189	318.426	2011.52	555.746	129.204	948.412	428.579	252.068	298.902
Benzene and substituted derivatives	1553	4.0375	2,2,2-Trifluoro-N-(4-Sulfamoylphenyl)Acetamide	C8H7F3N2O3S	268.013	302.984	0.13125	M+Cl	2136.03	3573.91	2759.04	4061.45	1420.41	3719.06	959.228	291.922	1096.32	514.138	339.89	261.775
Benzene and substituted derivatives	1554	4.0375	Etocarlide	C17H20N2O2S	316.125	397.103	1.37175	M+Cl+HCOOH	19108.9	19931.2	21751.5	22623.9	21851.5	24344	14138.1	29985.8	22787	21641.5	24011.8	21557.1
Benzene and substituted derivatives	1555	4.0413	7,8-Dimethyl-4-Oxo-10-(2,3,4,5-Tetrahydroxypentyl)Benzo[G]Pteridin-2-Olate	C17H19N4O6-	375.13	120.044	1.14875	M+3H-H2O	2948.89	2863.24	3281.85	2965.22	3673.09	3513.8	2955.46	3037.99	2701.72	2769.91	2646.8	2815.85
Benzene and substituted derivatives	1556	4.0517	[1,1'-Biphenyl]-4-Carbothioamide	C13H11NS	213.061	427.114	1.94975	2M+H	2729.74	3288.91	2818.46	3741.72	3111.71	3657.72	2908.77	2190.24	2020.43	1230.24	2191.65	2109.92
Benzene and substituted derivatives	1557	4.0517	3,3'-Dimethoxybenzidine	C14H16N2O2	244.121	245.129	0.449719	M+H	116055	84245.5	98068	88202.4	98309.7	70074.6	80119.6	130381	108754	116140	121964	112164
Benzene and substituted derivatives	1558	4.0517	3,4,5-Trihydroxy-6-{3-Hydroxy-4-[5-Hydroxy-7-Methoxy-6-(3-Methylbut-1-En-1-Yl)-3-(3-Methylbut-2-En-1-Yl)-4-Oxo-4H-Chromen-2-Yl]Phenoxy}Oxane-2-Carboxylic Acid	C32H36O12	612.221	651.179	2.73889	M+K	2732.55	2598.6	2393.74	1399.95	1197.5	3399.4	3018.56	460.113	1411.62	366.517	938.654	1699.29
Benzene and substituted derivatives	1559	4.0529	Paeonol	C9H10O3	166.063	165.059	0.827029	M-H	2407.7	5432.56	3547.98	6601.72	7304.87	19548.4	5686.91	9342.27	11192.1	3810.55	12430	7094.28
Benzene and substituted derivatives	1560	4.0529	As-Triazin-3(2H)-One, 6-(Benzylthio)-5-(Methylthio)-	C11H11N3OS2	265.034	378.028	3.3835	M-H+CF3COOH	16416.9	17711.1	17071	14713.6	11804.6	17632.2	14811.2	11060.3	10430.1	9514.44	6087.21	9424.26
Benzene and substituted derivatives	1561	4.0529	Dibenz(B,F)(1,4)Oxazepine-10(11H)-Carboxylic Acid, 8-Chloro-, 2-(1-Oxo-3-(4-Pyridinyl)Propyl)Hydrazide, Monohydrochloride	C22H20Cl2N4O3	458.091	421.103	7.1633	M-H	342832	307630	319745	328329	317959	337072	368806	367337	328782	352327	374979	338405
Benzene and substituted derivatives	1562	4.0678	Bepotastine Besilate	C27H31ClN2O6S	546.159	610.182	12.9473	M+CH3CN+Na	119978	109656	157604	117424	121078	116972	99498.4	83705.7	88983.9	80416.8	83793.4	84497.2
Benzene and substituted derivatives	1563	4.0678	Actarit	C10H11NO3	193.074	176.07	0.755158	M+H-H2O	55292.1	50651.8	61494.9	50641.2	43024.2	48387.9	39888.3	38151.3	39065.5	36311.8	37482.3	37349.9
Benzene and substituted derivatives	1564	4.0678	Β-D-Glucopyranoside, 6-[[6-Deoxy-3-O-[(2E)-3-(3,4-Dimethoxyphenyl)-1-Oxo-2-Propen-1-Yl]-Α-L-Mannopyranosyl]Oxy]-1A,1B,2,5A,6,6A-Hexahydro-1A-(Hydroxymethyl)Oxireno[4,5]Cyclopenta[1,2-C]Pyran-2-Yl	C32H42O17	698.242	681.234	4.58324	M+H-H2O	5747.88	4532.44	4001.17	3992.45	3344.55	4351.28	6620.21	2962.34	3480.29	2162.47	7135.02	4082.45
Benzene and substituted derivatives	1565	4.0815	2,2',3,4,4',5',6-Heptabromodiphenyl Ether	C12H3Br7O	721.441	716.459	6.60276	M+H	17917.1	13993.8	19371.5	9398.24	5118.96	3882.47	1574.31	996.459	578.788	1381.43	3944.03	1691.79
Benzene and substituted derivatives	1566	4.0994	Sambacolignoside	C43H54O22	922.311	908.291	7.23601	M+H-CH3	3455.74	1998.45	3110.87	2496.4	2870.68	1822.37	129.824	508.489	496.004	163.235	162.218	192.669
Benzene and substituted derivatives	1567	4.1304	Eugenol	C10H12O2	164.084	149.061	1.82425	M-H-CH2	742.843	458.823	487.199	450.582	501.075	762.555	3122.3	4681.81	3937.97	4475.18	3922.59	3189.67
Benzene and substituted derivatives	1568	4.1464	Bergaptol	C11H6O4	202.027	221.025	2.025	M+F	55030.7	70992.6	77620.6	86765.8	55618.9	85069.2	121816	59680.1	127498	65746.4	128275	26711.6
Benzene and substituted derivatives	1569	4.1508	N-Propylbenzamide	C10H13NO	163.1	179.119	0.330427	M+NH4-2H	9516.42	5200.44	10778.9	5493.08	8011.03	5733.99	17570.5	31164.8	21505.7	27850.9	26038	20931.2
Benzene and substituted derivatives	1570	4.1628	1-(3-Fluoro-4-Methylphenyl)-3-(4-Methylphenyl)Urea	C15H15FN2O	258.117	229.108	2.8965	M-H-CO	3905.92	1150.23	838.605	6994.13	1110.38	2113.37	7972.84	4987.42	17806	13917.1	2592.26	12444.1
Benzene and substituted derivatives	1571	4.1779	Phenylethyl Primeveroside	C19H28O10	416.168	434.195	16.631	M+NH4	40039.1	33612.1	24410.7	71654.7	149666	82340.8	102073	192763	145556	185952	108216	124485
Benzene and substituted derivatives	1572	4.1953	O-Desmethylnaproxen	C13H12O3	216.079	217.003	23.4933	M+K-2H	176904	174670	217884	171444	151778	99603.1	85152.3	138250	155840	141088	157561	196771
Benzene and substituted derivatives	1573	4.2115	Fenfluramine	C12H16F3N	231.124	216.103	1.2105	M-H-CH2	5691.47	2399.25	3338.16	3599.67	4548.92	886.04	6119.31	10509.8	6416.4	12052	10040.7	7165.42
Benzene and substituted derivatives	1574	4.242	6-Methyl-2-(P-Tolylamino)-4H-Benzo[D][1,3]Oxazin-4-One	C16H14N2O2	266.106	266.106	3.71199	M+	21651.5	19993.9	18760.3	21323.9	21754.6	24080.4	6330.25	24498.8	21866.6	20223.8	24271.1	19736.5
Benzene and substituted derivatives	1575	4.242	Norlobelanine	C21H23NO2	321.173	719.256	0.30225	2M+2K-H	3014.42	809.835	2710.15	935.577	1128.72	746.192	11516.5	11091.1	14000.6	13585.6	10115.8	9695.65
Benzene and substituted derivatives	1576	4.25	Dibenzo[H,Rst]Pentaphene	C28H16	352.125	337.091	0.5015	M+H-CH4	7438.19	4566.64	10317.2	4867.37	2632.38	3882.39	4958.12	1899.29	3247.99	5032.97	8477.99	2565.86
Benzene and substituted derivatives	1577	4.26	1-(3-{5-[(3-Chlorobenzyl)Sulfonyl]-1H-Tetrazol-1-Yl}Phenyl)Ethanone	C16H13ClN4O3S	376.04	358.013	5.778	M-H-NH3	2467.01	990.873	284.329	916.691	1624.73	2301.81	10746.8	12345.8	11501.9	13491.7	11006.7	11908
Benzene and substituted derivatives	1578	4.26	N-(2-Cyclohexyloxy-4-Nitrophenyl)Methanesulfonamide	C13H18N2O5S	314.094	313.094	20.6716	M-H	34378.5	40641.3	54471.2	27011.8	18915.9	24654.3	27627.4	22132.7	24526.3	36236.3	49609	26836.2
Benzene and substituted derivatives	1579	4.26	1-(3,4-Dimethylphenyl)-3-(4-Methoxyphenyl)Urea	C16H18N2O2	270.137	269.129	2.93025	M-H	1337.24	456.003	750.983	302.936	56.9719	390.816	2696.86	2926.62	2856.13	1532.19	2218.51	724.796
Benzene and substituted derivatives	1580	4.2679	Edrophonium	C10H16NO+	166.123	121.122	2.027	M-H-CO2	3726.56	3095.19	3326.69	5462.11	3650	5676.09	1970.72	349.997	1378.51	1293.82	216.277	786.323
Benzene and substituted derivatives	1581	4.2757	2,4-Toluenediamine	C7H10N2	122.084	121.082	13.7145	M-H	427411	401756	408217	459361	444217	458672	459126	444959	398416	426505	434427	410811
Benzene and substituted derivatives	1582	4.2757	Cinosulfuron	C15H19N5O7S	413.101	250.05	1.25587	M-H-C6H10O5	794.49	1803.08	1312.47	2648.62	1531.94	1966.67	1022.56	689.947	1281.53	919.756	1190.66	805.839
Benzene and substituted derivatives	1583	4.2757	N-Isopropyl-2-Nitro-4-(Trifluoromethyl)Aniline	C10H11F3N2O2	248.077	285.026	1.84425	M-2H+K	2445.01	2307.58	1533.64	2813.02	1077.17	2544.4	1534.32	1358.04	444.341	527.344	777.557	1405.61
Benzene and substituted derivatives	1584	4.2899	3-(4-Hydroxy-3-Methoxyphenyl)Propanal	C10H12O3	180.079	222.111	4.6	M+CH3CN+H	7630.98	8726.51	10198	4468.84	12387.6	6114.38	4303.36	4073.05	5359.72	2258.89	2752.14	2935.86
Benzene and substituted derivatives	1585	4.2899	Benzamidine	C7H8N2	120.069	167.086	11.7798	M+HCOO+2H	130163	124940	114416	129099	113893	122329	111427	90951.7	95322.3	93245	98745.4	92608.7
Benzene and substituted derivatives	1586	4.2899	[(4Ar,5R,6R,6As,7R,11As,11Br)-4A,6-Dihydroxy-4,4,7,11B-Tetramethyl-2,3,5,6,6A,7,11,11A-Octahydro-1H-Naphtho[2,1-F]Benzofuran-5-Yl] (E)-3-Phenylprop-2-Enoate	C29H36O5	464.256	579.271	0.591053	M+H+CF3COOH	636.247	737.574	903.527	830.353	692.296	280.254	3593.2	4705.66	5332.49	10723.4	6246.58	3205.34
Benzene and substituted derivatives	1587	4.2914	2-Butoxyethyl 2-(4-Chloro-2-Methylphenoxy)Propionate	C16H23ClO4	314.128	313.117	1.2825	M-H	701.37	1900.8	1157.32	1385.95	402.967	262.124	13526.4	11248.2	13709.9	3293.04	18969.3	3194.07
Benzene and substituted derivatives	1588	4.2914	Metaxalone	C12H15NO3	221.105	220.095	9.7963	M-H	31308.5	42955.4	46226.7	44858.9	55521.8	44140.3	22041.9	45830.3	11629.2	56639.4	28483.5	26503
Benzene and substituted derivatives	1589	4.3233	(Z)-1-(Methylthio)-5-Phenyl-1-Penten-3-Yne	C12H12S	188.066	187.053	7.42775	M-H	1013.18	1262.13	1927.46	1372.07	660.116	2038.41	1333.77	1642.32	1590.53	2660.61	2066.64	2480.81
Benzene and substituted derivatives	1590	4.354	2-Amino-5-Methyl-4-Phenylthiazole	C10H10N2S	190.056	191.055	19.8639	M+H	100077	146050	74873.7	94021.9	67263.2	94651.4	63595.5	49512.5	52662.9	47901.1	64516	76645.8
Benzene and substituted derivatives	1591	4.3556	P-Hydroxymandelic Acid	C8H8O4	168.042	167.038	0.647	M-H	3011.64	2947.07	2819.08	17619	7026.54	6562.73	5004.2	4142.48	3272.25	3620.14	3659.95	14094.2
Benzene and substituted derivatives	1592	4.37	Amphibine B	C39H47N5O5	665.358	666.345	29.6388	M+H	6865.99	3302.71	4532.55	5858.44	12797.3	6910.58	10132.6	33068.5	18860	24022.3	16963.8	19838.2
Benzene and substituted derivatives	1593	4.3875	Etaconazole	C14H15Cl2N3O2	327.054	150.002	2.8305	M-H-C6H8O6	20418.4	17885.4	20093.9	21447.5	20195.9	20901	22303.8	19692.4	17635.6	19093.9	19160	17119.2
Benzene and substituted derivatives	1594	4.3875	2-Iodoanisole	C7H7IO	233.954	292.959	19.6357	M+CH3COO	37836.7	35443	36596.4	41816.7	36184.4	45248.5	45729.5	43340	45689.3	44275.7	48551.3	44821.6
Benzene and substituted derivatives	1595	4.3875	1-(3,4-Dichlorophenyl)-3-Phenylthiourea	C13H10Cl2N2S	295.994	266.99	7.93625	M-H-CO	11092.9	11111.6	10951.6	11066.9	11575	11893	11769.6	12285.1	11550	11712.6	12207.6	12220.7
Benzene and substituted derivatives	1596	4.3875	Sodium Thiosalicylate	C7H5NaO2S	175.991	235.001	13.6032	M+CH3COO	1.82879e+06	1.81602e+06	1.879e+06	1.8657e+06	1.87318e+06	1.91139e+06	2.01099e+06	2.02818e+06	1.81125e+06	2.05122e+06	1.9874e+06	1.93581e+06
Benzene and substituted derivatives	1597	4.3875	Dapsone Hydroxylamine	C12H12N2O3S	264.057	299.031	5.3425	M+Cl	8782.63	12250.7	11617.2	7585.99	5723.04	8364.35	10393.5	8320.43	11898.8	12609.3	14331.2	10129.2
Benzene and substituted derivatives	1598	4.3875	Tris(4-Chlorophenyl)Methanol	C19H13Cl3O	362.003	317.003	5.4955	M-H-CO2	50387.3	53340.5	47582.1	55906.5	48968.6	56118.9	50712.4	43183.7	47870.3	44471.3	42478	46363
Benzene and substituted derivatives	1599	4.4028	Anthemis Glycoside B	C34H41NO17	735.237	384.595	11.4918	M-H+Cl	1098.52	1265.72	1465.76	1485.98	473.992	660.664	4945.71	4770.36	169.238	6165.29	8439.21	3895.8
Benzene and substituted derivatives	1600	4.4028	4-Chloro-5-Sulfamoylanthranilic Acid	C7H7ClN2O4S	249.982	248.974	6.36992	M-H	297524	335872	374155	2.00713e+06	341750	317413	327012	2.07663e+06	258345	592823	306251	306562
Benzene and substituted derivatives	1601	4.4028	Uralenneoside	C12H14O8	286.069	285.063	7.83125	M-H	3189.01	5164.74	6700.63	2750.53	1951.58	1839.18	3196.17	3054.46	3459.82	5755.03	7646.28	2081.01
Benzene and substituted derivatives	1602	4.4028	4-(Rhamnosyloxy)Phenylacetonitrile	C14H17NO5	279.111	278.104	3.31825	M-H	6153.12	2496.51	4786.73	4220.42	8707.28	1360.9	6604.84	17181.2	9595.69	15297.9	14946.6	8825.06
Benzene and substituted derivatives	1603	4.4028	Dichlorprop	C9H8Cl2O3	233.985	232.985	19.3052	M-H	256309	272260	269022	277125	275281	272705	281126	291953	253282	281129	269618	278657
Benzene and substituted derivatives	1604	4.4149	2-(3,4-Dichlorobenzoyl)Benzoic Acid	C14H8Cl2O3	293.985	626.949	5.124	2M+K	3261.38	3046.28	3361.22	3574.54	3324.02	6491.7	3330.72	167.572	1626.28	659.461	1857.26	2815.62
Benzene and substituted derivatives	1605	4.4173	Dibenz[A,J]Acridine	C21H13N	279.105	280.115	0.50125	M+H	8504.91	9120.43	7919.52	10030.3	8203.26	9220.38	12478	7564.42	7410.56	7750.89	6856.6	7712.44
Benzene and substituted derivatives	1606	4.4337	Sulfadimethoxine Sodium	C12H13N4NaO4S	332.055	331.05	1.204	M-H	4803.88	4589.21	7205.07	7613.23	2819.46	4714.61	3391.97	4081.87	4398.85	4191.65	4958.39	2478.57
Benzene and substituted derivatives	1607	4.4477	Metamfepramone	C11H15NO	177.115	178.116	15.7395	M+H	176686	126314	125549	188137	116613	178097	166760	157412	151082	159042	163224	138626
Benzene and substituted derivatives	1608	4.4497	3-Nitrofluoranthene	C16H9NO2	247.063	246.062	7.15281	M-H	3041.73	2077.13	2198.24	1574.19	3484.97	2060.45	2389.72	1523.02	2550.31	2457.79	5025.25	1513.26
Benzene and substituted derivatives	1609	4.4648	Glucocapparin	C8H15NO9S2	333.019	246.017	2.9435	M-H-C3H2O3	1186.84	897.69	826.157	281.357	97.6551	470.05	692.761	151.779	436.714	40.4927	2730.39	255.757
Benzene and substituted derivatives	1610	4.4657	Dizocilpine	C16H15N	221.12	220.116	7.05104	M-H	115518	110097	109588	119587	115187	116582	115710	109281	103380	105415	80203.6	111551
Benzene and substituted derivatives	1611	4.4657	Actiphenol	C15H17NO4	275.116	274.106	5.60475	M-H	4123.73	1750.09	2673.1	2275.21	1286.39	2030.66	1765.71	4159.26	5418.32	4067.26	20999.8	2039.25
Benzene and substituted derivatives	1612	4.4657	Pendimethalin	C13H19N3O4	281.138	280.124	12.7586	M-H	10400.5	8516.46	8436.29	11563.7	10322.8	12039.1	12107.3	11928.7	11897.3	11461.4	12239.7	13630.7
Benzene and substituted derivatives	1613	4.4657	Sudan Ii	C18H16N2O	276.126	275.111	23.397	M-H	10774.3	7485.56	7315.41	5721.4	343.029	6591.81	8932.67	5174.71	10972.4	3041.17	111140	2755.88
Benzene and substituted derivatives	1614	4.4657	Danthron	C14H8O4	240.042	211.039	4.353	M-H-CO	2209.44	1876.53	1551.28	1988.67	1423.21	2103.16	1268.19	1047.47	1556.54	11.1797	5043.25	182.228
Benzene and substituted derivatives	1615	4.4657	Isoguvacine	C6H9NO2	127.063	126.061	11.0082	M-H	78446.6	58871.9	60727.5	51751.3	14519.6	55594	77470.8	50857.3	81097.8	43100.1	398098	39343.5
Benzene and substituted derivatives	1616	4.4657	N-(4-Aminobutyl)-3-(4-Hydroxyphenyl)Propanamide	C13H20N2O2	236.153	235.14	13.7123	M-H	1.25529e+06	1.24125e+06	1.25957e+06	1.36166e+06	1.33219e+06	1.37084e+06	1.30861e+06	1.37317e+06	1.21456e+06	1.31342e+06	892774	1.24593e+06
Benzene and substituted derivatives	1617	4.4814	1-Nitronaphthalene	C10H7NO2	173.048	172.04	0.80375	M-H	3858.08	5217.98	5366.37	4602.69	5715.96	3846.76	5409.43	7780.68	7400.33	7945.26	6391.03	6203.37
Benzene and substituted derivatives	1618	4.4814	Atromentin	C18H12O6	324.063	340.077	4.0295	M-H+NH3	2771.99	2598.56	5283.55	1822.22	1633.32	2635.63	1337.84	1347.09	576.641	3427.27	1264.93	1263.72
Benzene and substituted derivatives	1619	4.4814	(1E)-1-(3-Ethyl-5-Methoxy-1,3-Benzothiazol-2-Ylidene)Propan-2-One	C13H15NO2S	249.082	265.106	0.87375	M-H+NH3	14101	3897.02	11269.5	2789.91	2778.32	2209.6	2327.55	2559.3	4418.89	1274.45	1406.72	2457.79
Benzene and substituted derivatives	1620	4.482	2-Phenylacetamide	C8H9NO	135.068	118.065	1.62262	M+H-H2O	11005	10592.4	9756.44	8523.66	11931.2	12624.6	7038.08	9909.76	9603.7	9602.77	11207.9	11402.3
Benzene and substituted derivatives	1621	4.497	Benzoic Acid	C7H6O2	122.037	121.03	0.3	M-H	22293.6	19449.3	21148.8	21505.9	21327.2	20392.3	40731.6	63303.3	47741	59869.4	64819.9	41446.4
Benzene and substituted derivatives	1622	4.497	Skimmianine	C14H13NO4	259.084	258.072	16.8552	M-H	14726.2	19719.5	22880.8	13400.1	11163.2	14194	9583.41	11603.5	9353.35	9846.18	16196.3	9688.66
Benzene and substituted derivatives	1623	4.497	Ethopabate	C12H15NO4	237.1	218.079	5.27	M-H-H2O	36786.3	50452.3	59745.6	33304.4	35102.3	39679	25382.3	32488.8	20248.6	40352.3	43653.3	23038.4
Benzene and substituted derivatives	1624	4.5106	3-Hydroxybenzaldehyde	C7H6O2	122.037	279.018	6.94875	2M+Cl	547.343	288.679	1298.93	1826.69	672.168	707.931	3091.53	4003	3379.37	4013.38	2775.6	2875.95
Benzene and substituted derivatives	1625	4.5131	5-(3-Chlorophenyl)-1,3,4-Oxadiazol-2-Amine	C8H6ClN3O	195.02	178.988	2.651	M-H-CH3	961.527	214.311	264.433	729.823	490.781	1250.88	1102.63	3091.04	1759.88	3298.15	2173.4	1999.64
Benzene and substituted derivatives	1626	4.5135	4-Hydroxy-3-Methoxycinnamaldehyde	C10H10O3	178.063	223.038	9.275	M-H+2Na	2844.35	3829.67	2381.1	3067.28	2478.98	3089.13	119.34	773.741	169.789	919.245	456.247	186.155
Benzene and substituted derivatives	1627	4.5135	(S)-1-Phenylethanol	C8H10O	122.073	186.089	0.65	M+CH3CN+Na	1044.35	601.331	799.256	552.927	838.236	570.792	2995.32	3403.06	3265.57	3313.65	4561.24	2775.13
Benzene and substituted derivatives	1628	4.543	Clothianidin	C6H8ClN5O2S	249.009	248.001	1.60667	M-H	1646.58	1606.83	1347.81	1943.83	718.988	994.64	4298.94	4667.53	3989.31	5653.28	7908.61	5117.48
Benzene and substituted derivatives	1629	4.5453	(S)-3-(2-Methylphenoxy)Propane-1,2-Diol	C10H14O3	182.094	259.123	24.8834	M-H+2K	12576.9	13129.9	17140.3	11651	8422.38	18779.5	27358.3	21256.6	24204.6	28122.6	21370.7	8504.26
Benzene and substituted derivatives	1630	4.5456	Cryptopleurine	C24H27NO3	377.199	376.186	16.7854	M-H	19490	10459	15282.2	14282.7	22172	10954.2	19660.2	30752.2	15651.2	26801.8	21852	22122.9
Benzene and substituted derivatives	1631	4.5456	4-Hydroxybenzeneacetonitrile	C8H7NO	133.053	185.043	13.275	M+Cl+NH3	808.309	6030.98	4521.52	3045.8	9005.1	5615.88	3123.45	3481.4	4326.8	1566.75	232.433	3825.06
Benzene and substituted derivatives	1632	4.5781	3-Ethoxy-4-Hydroxy-5-Iodobenzaldehyde	C9H9IO3	291.96	246.964	3.3945	M-H-CO2	5851.84	5975.33	5264.45	6285.69	5138.35	5779.25	5745.89	5138.86	4825.01	5378.21	6287.49	5032.77
Benzene and substituted derivatives	1633	4.5781	Amprenavir	C25H35N3O6S	505.225	342.165	10.576	M-H-C6H10O5	5808.52	4861.38	6417.69	4677.7	6957.74	4314.43	8516.97	12731.2	8432.21	13761.8	10638.3	11101
Benzene and substituted derivatives	1634	4.6015	4,4'-Oxybis(Benzoylhydrazide)	C14H14N4O3	286.107	321.075	1.024	M+Cl	12278.3	4584.14	2038.96	9837.95	11841.1	12274.5	11692.8	8581.39	9728.82	10904.9	11637	10969.4
Benzene and substituted derivatives	1635	4.6268	2,7-Dihydroxy-5-Methyl-1-Naphthoic Acid	C12H10O4	218.058	217.048	8.45515	M-H	10677.2	5229.52	8298.93	6500.18	7356.75	5165.13	12136.8	15821.2	24135.5	16736.3	16658.3	10260.3
Benzene and substituted derivatives	1636	4.6304	Suprofen S-Oxide	C14H12O4S	276.046	313.001	1.574	M-2H+K	1051.33	600.905	853.335	1093.3	765.296	583.174	772.977	1065.05	1544.26	1350.84	1477.3	682.879
Benzene and substituted derivatives	1637	4.6416	1'-Acetoxychavicol Acetate	C13H14O4	234.089	257.069	24.8367	M+Na	23303.2	21210.9	21579.2	22428.3	17900.1	18998.4	17443	18267.2	18702.5	17249.9	18999.2	17531.4
Benzene and substituted derivatives	1638	4.6416	Bis(4-Cyanophenyl)Methanol	C15H10N2O	234.079	235.087	0.804449	M+H	57355.4	52680.5	55263.5	74625.5	50010	53818.9	59443	51879.9	45857.9	45351	47979.4	44119.5
Benzene and substituted derivatives	1639	4.6511	Halofenozide	C18H19ClN2O2	330.113	329.1	19.2611	M-H	850.277	1640.77	2002.67	572.625	1696.81	1218.56	2955.16	4352.83	6250.5	3584.53	1020.31	1670.73
Benzene and substituted derivatives	1640	4.6593	Cyenopyrafen	C24H31N3O2	393.242	392.225	8.08406	M-H	29.3391	405.806	643.33	422.112	269.279	192.954	1614.34	5522.9	3280.17	5490.84	3408.37	4393.36
Benzene and substituted derivatives	1641	4.6755	2',6'-Dihydroxyacetophenone	C8H8O3	152.047	335.072	12.9872	2M-H	4929.68	17603.3	14084.9	10840.1	48530.9	16967.3	19280.6	17906	20081.3	20708.2	6770.54	22834.3
Benzene and substituted derivatives	1642	4.6755	N-(2-Hydroxyphenyl)-2,4,6-Trinitrobenzamide	C13H8N4O8	348.034	347.028	6.96675	M-H	5488.24	31430.1	21263.7	20967.9	43494	26812.2	18296.7	28168.2	25854.6	23597.4	12328.4	32701.9
Benzene and substituted derivatives	1643	4.6755	Quinone	C6H4O2	108.021	142.988	5.3235	M+Cl	428.211	1360.61	1362.84	1133.03	3710.02	2712.29	1722.09	2342.41	2266.68	2059.38	403.564	2663.9
Benzene and substituted derivatives	1644	4.7079	Fenson	C12H9ClO3S	267.996	248.972	2.2685	M-H-H2O	499854	469506	476063	509425	491316	787033	571733	78498.6	671323	388695	497112	588997
Benzene and substituted derivatives	1645	4.7218	O-Thymotic Acid	C11H14O3	194.094	195.101	0.0220526	M+H	4637.62	4024.68	2302.4	5560.07	2577.31	2371.48	5018.93	5758.5	4306.29	6786.73	4353.99	3799.7
Benzene and substituted derivatives	1646	4.7218	Dye X-6012-14H	C13H15N5O2	273.123	296.115	1.063	M+Na	903.435	4486.05	2737.89	2389.55	9730.58	3619.87	3682.4	9385.96	8104.06	6312.23	498.261	8663.65
Benzene and substituted derivatives	1647	4.7242	Azotochelin	C20H22N2O8	418.138	285.076	11.0391	M-H-C5H8O4	2681.71	723.96	1138.82	2045.3	2720.43	1821.4	3023.89	4295.75	3475.37	4217.3	5139.93	753.899
Benzene and substituted derivatives	1648	4.7366	Cay-10583	C25H25NO3	387.183	446.195	3.14942	M+CH3COO	44779.4	43555.4	45722.9	85031.5	214191	100635	164667	414082	242138	410911	203775	233754
Benzene and substituted derivatives	1649	4.7404	Methylparaben	C8H8O3	152.047	151.04	0.395255	M-H	10177.6	5462.94	6576.02	6141.35	5523.24	5319.78	3931.63	6579.39	5573.7	5449.29	4883.9	5123.64
Benzene and substituted derivatives	1650	4.818	2-Hydroxy-3,4-Dihydro-2H-1,4-Benzoxazin-3-One	C8H7NO3	165.043	210.022	22.6172	M-H+2Na	7276.31	7003.5	7783.42	7251.34	6595.79	6878.75	5816.95	4884.33	5793.03	5571.43	6374.78	5128.26
Benzene and substituted derivatives	1651	4.8216	Trichotomine	C30H20N4O6	532.138	531.131	3.33638	M-H	4263.64	1800.67	3920.68	4592.65	4861.73	3779.19	3026.96	4643.75	4048.75	4364.1	4032.13	4879.26
Benzene and substituted derivatives	1652	4.8378	4-Fluoro-3-Nitrobenzotrifluoride	C7H3F4NO2	209.01	208.007	10.8965	M-H	36091.1	35205.9	38585.4	35274.5	33175	34043.1	33872.3	34533.2	26823.7	36825.8	36242.1	30845.5
Benzene and substituted derivatives	1653	4.854	Veralipride	C17H25N3O5S	383.151	382.139	8.72925	M-H	2896.59	931.094	942.586	1798.5	1972.49	630.936	746.412	453.572	87.1081	291.975	351.339	1378.63
Benzene and substituted derivatives	1654	4.8819	Chrysophanol	C15H10O4	254.058	255.065	0.414696	M+H	64689	61205.7	55140	59656.2	50323.2	58413.2	17173.7	20430	18421.6	16069.4	19191.8	15799.1
Benzene and substituted derivatives	1655	4.9026	Fluvoxamine	C15H21F3N2O2	318.156	317.149	1.21825	M-H	2340.89	567.783	1915.65	1312.75	2482.08	1188.61	2142.64	3503.58	1497.37	3013.92	2433.83	1668.22
Benzene and substituted derivatives	1656	4.9026	5-(2,4-Difluorophenyl)-1,3,4-Oxadiazol-2-Amine	C8H5F2N3O	197.04	213.067	0.17075	M-H+NH3	4347.55	3436.54	3095.99	4042.04	3716.82	3889.94	47.3599	55.7587	289.418	411.156	489.383	809.78
Benzene and substituted derivatives	1657	4.9347	N-Acetyl-5-Aminosalicylic Acid	C9H9NO4	195.053	194.046	1.19818	M-H	3670.96	3292.41	3327.01	3726.83	3601.47	3037.2	3196.73	5612.09	3165.71	3732.43	2957.88	2984.67
Benzene and substituted derivatives	1658	4.9347	2-(Methoxycarbonyl)Benzoic Acid	C9H8O4	180.042	179.035	0.10059	M-H	5529.55	5782.16	5491.74	4601.39	5285.24	4364.6	2212.81	4418.06	2844.36	3964.61	3139.09	3074.72
Benzene and substituted derivatives	1659	4.967	4-Methylcatechol	C7H8O2	124.052	164.072	1.625	M-H+CH3CN	35268.4	24251.2	27103.6	27894.5	27663.9	24422.4	14117.7	24050.3	17487.7	18383	18897.7	15657.2
Benzene and substituted derivatives	1660	4.9806	Hmb-Val-Ser-Leu-Ve	C26H39N3O7	505.279	504.279	16.1847	M-H	2036.33	1903.9	2264.19	2648.14	2740.86	742.942	25929.7	25787.4	72871.7	56380.2	36631.5	29806.3
Benzene and substituted derivatives	1661	5.032	1-Phenyl-3-(2-Pyridyl)-2-Thiourea	C12H11N3S	229.067	264.034	6.57975	M+Cl	3606.07	3315.04	5357.36	6954.3	2811.75	2621.98	716.006	474.54	652.95	1254.34	1088.22	146.336
Benzene and substituted derivatives	1662	5.0482	Phenylpropiolic Acid	C9H6O2	146.037	205.051	1.69312	M+CH3COO	13404.6	12178.7	16446.9	9967.99	6350	10700	1264.4	969.851	1124.54	785.539	3504.56	865.731
Benzene and substituted derivatives	1663	5.0533	3-Methylcholanthrene	C21H16	268.125	267.121	8.4784	M-H	3668.72	1771.1	3938.31	872.953	558.832	627.884	60439.1	45148.4	62078.7	38695.1	26258.2	31761.4
Benzene and substituted derivatives	1664	5.0888	Fenoxanil	C15H18Cl2N2O2	328.075	329.078	11.5518	M+H	322561	271699	288053	312484	248096	304572	259303	190772	218959	210413	267677	201131
Benzene and substituted derivatives	1665	5.0888	Musanolone C	C19H14O4	306.089	635.165	0.5225	2M+Na	87679.1	82649	96862.9	105587	83748	95928.9	79854.9	50449.5	75546.8	70949.7	89240.1	65007.6
Benzene and substituted derivatives	1666	5.0958	1-Nitronaphthalene-7,8-Oxide	C10H7NO3	189.043	224.014	6.275	M+Cl	4714.94	3902.55	5902.49	6223.06	6174.36	5599.36	9723.85	7628.27	6019.06	7358.13	8458.58	7792.04
Benzene and substituted derivatives	1667	5.1108	2-Mercapto-3-P-Tolyl-5,6,7,8-Tetrahydro-3H-Benzo[4,5]Thieno[2,3-D]Pyrimidin-4-One	C17H16N2OS2	328.07	363.039	1.0115	M+Cl	55013.4	56458.8	54363.6	66206.3	63088.1	68212.1	75626.6	74280.4	65681.1	86644.2	86649.8	73413.9
Benzene and substituted derivatives	1668	5.1258	Glycodiazine	C13H15N3O4S	309.078	308.079	22.5716	M-H	31208.9	34736.6	13164.4	31681	32422.4	33122.1	35365.6	35171	33329.3	36101.2	18363.4	33234.6
Benzene and substituted derivatives	1669	5.1343	Elaeokanine C	C12H21NO2	211.157	169.085	0.5725	2M+2Na+K	2720.8	4090.47	2325.79	2926.04	4421.7	2898.45	4038.71	5093.96	4156.66	6296.99	5802.38	6045.05
Benzene and substituted derivatives	1670	5.1654	4-Ethynylaniline	C8H7N	117.058	118.065	0.468616	M+H	25870.6	28102.3	26557.7	25898.4	24950.2	24391	23294.9	21606.8	22506.4	21584.9	21685.8	21645.5
Benzene and substituted derivatives	1671	5.1654	L-Phenylalaninol	C9H13NO	151.1	220.097	7.39861	M+Na+HCOOH	660758	618409	632833	665760	643820	644173	596377	571601	553647	541260	582227	547444
Benzene and substituted derivatives	1672	5.2303	4-Nitrocatechol	C6H5NO4	155.022	154.007	19.9084	M-H	18396.3	25312.3	27286.4	18550.9	20842.2	22987.9	17236.2	20365.7	15430	19224.5	19000.8	16111.7
Benzene and substituted derivatives	1673	5.2338	2-Phenyl-N-(4-Phenyl-1,3-Thiazol-2-Yl)Acetamide	C17H14N2OS	294.083	375.057	0.7905	M+Cl+HCOOH	1757.85	2197.93	499.732	1405.7	956.6	1715.81	2732.16	2722.86	1559.34	2976.28	1923.51	2102.92
Benzene and substituted derivatives	1674	5.2498	3-Chlorobenzamide	C7H6ClNO	155.014	126.012	0.521	M-H-CO	3188.2	1693.53	3432.92	1572.39	1756.47	1440.02	487.796	2166.92	877.475	2378.94	2408.03	1109.84
Benzene and substituted derivatives	1675	5.2529	C.I. Natural Red 20	C16H16O5	288.1	323.067	1.93425	M+Cl	6716	4006.02	3159.22	4456.56	4336.89	3996.77	3032.43	5471.11	4507.24	5171.6	3930.93	5553.86
Benzene and substituted derivatives	1676	5.2574	3-Dimethylallyl-4-Hydroxybenzaldehyde	C12H14O2	190.099	235.095	1.81001	M+HCOO	6491.15	2235.88	6568.45	1653.4	3907.44	1837.36	37024.8	25235.8	44160.1	29259.1	22406.1	24717.5
Benzene and substituted derivatives	1677	5.2658	3-Hydroxy-3'-Nitro-2-Naphthanilide	C17H12N2O4	308.08	293.053	4.26725	M-H-CH2	170.653	118.465	150.26	183.094	21.9892	85.3818	4563.5	3490.29	5887.09	4172.6	3789.07	3414.46
Benzene and substituted derivatives	1678	5.2752	Sudan I	C16H12N2O	248.095	271.084	0.09225	M+Na	6465.39	6737.75	6386.36	6281.9	5636.22	5941.15	4894.96	5657.38	4652.49	5658.31	6488.49	4795.18
Benzene and substituted derivatives	1679	5.3109	4-Tert-Amylphenol	C11H16O	164.12	123.116	2.212	M+H-COCH2	2565.79	3126.57	1521.88	2530.78	1585.05	2711.41	2667.57	2620.61	4795.22	2485.22	2882.66	2697.49
Benzene and substituted derivatives	1680	5.3141	Acetic Acid Salicyloyl-Amino-Ester	C9H9NO4	195.053	235.073	2.57519	M-H+CH3CN	2560.68	4182.4	3167.27	4823.9	3048.58	4605.23	1159.84	4129.56	8517.87	7464.73	667.288	9723.6
Benzene and substituted derivatives	1681	5.3229	3-Fluoromethamphetamine	C10H14FN	167.111	209.154	21.1835	M+CH3CN+H	10736.5	18620.2	9513.99	10598.1	10640.1	10536.7	10966.3	11230.2	9961.87	11644.6	10228.9	13345.7
Benzene and substituted derivatives	1682	5.3464	Aconiazide	C15H13N3O4	299.091	242.026	0.985	M-H-C4H8	2559.74	2045.99	3719.96	2070.93	1460.8	1583.05	1704.23	2422.6	2401.23	1756.13	2584.11	1665.92
Benzene and substituted derivatives	1683	5.3507	4-(4-Fluorophenyl)-2-(4-Nitrophenyl)-5-(4-Pyridyl)-1H-Imidazole	C20H13FN4O2	360.102	405.108	20.5897	M+HCOO	14617	10177.4	12739	11234.8	10401.5	11594.6	11896.6	11745.3	10577.8	11939.8	12389.4	9526.96
Benzene and substituted derivatives	1684	5.3626	Benfuresate	C12H16O4S	256.077	291.038	0.1755	M+Cl	1958.4	3081.28	3676.1	3714.77	5915.63	5848.76	5664.82	6944.75	7999.77	5849.23	5634.85	6375.44
Benzene and substituted derivatives	1685	5.4332	2-(3,4-Dihydroxybenzoyloxy)-4,6-Dihydroxybenzoic Acid	C14H10O8	306.038	342.988	4.075	M+K-2H	5346.06	4983.91	5427.52	4956.61	4888.44	5434.87	5394.73	5757.1	4866.81	6091.38	5986.5	5100.64
Benzene and substituted derivatives	1686	5.5078	Benzo[A]Pyrene-4,5-Oxide	C20H12O	268.089	267.084	6.7	M-H	1737.27	3275.49	2863.74	2582.59	7499.11	3631.04	3715.79	6156.97	4543.31	3063.19	641.765	5218.13
Benzene and substituted derivatives	1687	5.524	Arbutamine	C18H23NO4	317.163	316.158	0.72925	M-H	6858.48	2670.56	4691.09	2048.01	2501.53	2264.3	26565.5	21032.5	24228.8	18260.9	16338.4	16388.6
Benzene and substituted derivatives	1688	5.5751	Streptidine 6-Phosphate	C8H19N6O7P	342.105	387.098	14.2478	M+HCOO	8330.09	5342.75	4694.89	5094.42	6549.91	5154.36	4730.29	4016.94	4698.9	7001.74	8749.34	6316.14
Benzene and substituted derivatives	1689	5.6043	Salidroside	C14H20O7	300.121	319.113	14.0597	M+F	3874.63	505.951	628.881	5668.29	1661.45	810.19	8298.29	870.784	7255.65	7004.54	3053.58	7566.51
Benzene and substituted derivatives	1690	5.6204	Bungeiside A	C14H18O8	314.1	359.103	0.41925	M-H+HCOOH	32399.8	19875.5	39568.8	39847.4	39691.4	37414.3	39143.7	40908	32978.4	32452.2	40246.3	39050.4
Benzene and substituted derivatives	1691	5.6461	4-Fluoro-3-Phenoxybenzaldehyde	C13H9FO2	216.059	139.005	0.8555	M+Na+K	3210.9	3097.26	3145.74	2594.64	2445.04	2714.85	1849.51	2391.7	2245.52	2393.87	2526.99	2204.55
Benzene and substituted derivatives	1692	5.6461	2-Methoxy-5-(Methylsulfonyl)Benzoic Acid	C9H10O5S	230.025	376.017	2.2355	3M+Na+K	4175.84	3414.14	3460.82	3710.18	3630.64	1360.65	3421.3	3688.89	2259.4	2200.26	3700.91	2548.38
Benzene and substituted derivatives	1693	5.6461	3-Chloroaniline	C6H6ClN	127.019	128.026	0.484057	M+H	554644	524849	522837	472151	419964	420544	425470	410474	399023	403911	400790	396320
Benzene and substituted derivatives	1694	5.6523	4-(1,3-Benzothiazol-2-Yl)-2-Nitrophenol	C13H8N2O3S	272.026	227.029	3.59275	M-H-CO2	1059.99	486.549	899.327	416.237	738.059	267.18	3561.48	3252.34	4639.96	6892.26	7967.91	4048.58
Benzene and substituted derivatives	1695	5.6621	Crufomate	C12H19ClNO3P	291.079	583.174	12.1581	2M+H	5827.68	56260.8	39256.4	23118.6	96279.4	40790.2	23611.2	33764.8	33869.7	28791.5	6177.33	35853.2
Benzene and substituted derivatives	1696	5.6621	Atipamezole	C14H16N2	212.131	276.144	6.5488	M+CH3CN+Na	5096	31139.7	23359	16724.7	69178.7	35631.8	18491.8	27566.3	23697.9	21181.3	4783.66	27304.9
Benzene and substituted derivatives	1697	5.6776	4-Hydroxyamphetamine	C9H13NO	151.1	220.094	0.117226	M+Na+HCOOH	31540.9	31142.8	14664	30961.8	24882.9	29057.6	26858.4	23656.3	22880.5	24698.5	24884.8	25259.1
Benzene and substituted derivatives	1698	5.6776	Etilefrine	C10H15NO2	181.11	204.099	0.697	M+Na	58942.3	50471.3	52749.9	61297.9	46197.1	54614.1	52851.4	47028	45514.6	48085.7	50774.8	46999
Benzene and substituted derivatives	1699	5.6791	3,5-Dimethoxyphenol	C8H10O3	154.063	155.07	0.725	M+H	33562.4	149247	119116	84004.9	293501	134966	101304	144658	123677	117099	33689.9	137501
Benzene and substituted derivatives	1700	5.6842	3-{[(3,4-Dichlorophenyl)Carbamoyl]Amino}Benzoic Acid	C14H10Cl2N2O3	324.007	376	4.61925	M+Cl+NH3	4732.64	8698.21	9395.48	6674.67	13680.6	9750.25	6584.12	7495.67	6869.17	10198.4	7112.87	10457
Benzene and substituted derivatives	1701	5.6975	Pargyline	C11H13N	159.105	206.115	6.88624	M+HCOO+2H	287729	229292	239767	283323	205750	240276	245591	215187	207081	222969	231952	218655
Benzene and substituted derivatives	1702	5.7002	Bromopride	C14H22BrN3O2	343.089	342.08	4.9602	M-H	28611.5	119269	103456	72774.1	169558	44370	85987.4	96685.5	95690.9	94951.1	45660.8	98271.2
Benzene and substituted derivatives	1703	5.7002	Fenofibric Acid	C17H15ClO4	318.066	317.058	2.19612	M-H	6427	27268.9	22614.9	18453.3	49631	27559.4	22943	35434.6	28685.7	30870.7	9683.3	32435.4
Benzene and substituted derivatives	1704	5.708	(3R)-9-[(2R,4R,5S,6R)-4,5-Dihydroxy-6-Methyl-Tetrahydropyran-2-Yl]-3,6,8-Trihydroxy-3-Methyl-2,4-Dihydrobenzo[A]Anthracene-1,7,12-Trione	C25H24O9	468.142	321.07	6.47778	M-H-C6H10O4	857.46	1780.83	2508.21	1105.35	3036.71	1487.35	11429.7	1472.21	4582.73	3841.03	2421.46	1899.67
Benzene and substituted derivatives	1705	5.7139	Oxprenolol	C15H23NO3	265.168	266.173	6.92247	M+H	33389.5	26516	28470.9	29761	26367.7	30663.4	52371.5	25326.5	57480.5	22116.3	81364.3	23799.9
Benzene and substituted derivatives	1706	5.7159	1,2,3,4-Tetrafluoro-7-Nitro-Fluoren-9-One	C13H3F4NO3	297.005	295.996	2.73525	M-H	416.894	530.031	878.778	529.962	597.891	596.706	990.791	619.961	554.909	1375.57	1746.01	1561.45
Benzene and substituted derivatives	1707	5.7159	Mepanipyrim	C14H13N3	223.111	204.101	20.4309	M-H2O-H	1.6087e+06	1.40893e+06	1.52868e+06	1.66272e+06	1.52162e+06	1.56318e+06	1.80731e+06	1.6913e+06	1.54018e+06	1.80193e+06	1.66616e+06	1.70318e+06
Benzene and substituted derivatives	1708	5.7159	R-4-Benzyl-3-((R)-3-Hydroxy-2,2-Dimethyloct-7-Ynoyl)-5,5-Dimethyloxazolidin-2-One	C22H29NO4	371.21	484.191	1.64625	M-H+CF3COOH	29660.9	97363.8	89939.5	69204.1	148460	96696.4	87667.3	113578	93103	109203	36465.5	103217
Benzene and substituted derivatives	1709	5.7211	Chloroxuron	C15H15ClN2O2	290.082	289.077	3.76721	M-H	32135.9	24389.1	25713.3	30377	19599.7	26676.3	27688.4	20472.3	19715.4	24315.2	29668.6	21180.9
Benzene and substituted derivatives	1710	5.7269	2-Methoxyhydroquinone	C7H8O3	140.047	303.082	4.37929	2M+Na	4699.84	66790.8	19347.9	42902.4	38280.1	21200.7	14950.8	50665.5	48061.6	45032	16263.6	51237
Benzene and substituted derivatives	1711	5.7449	Benthiavalicarb-Isopropyl	C18H24FN3O3S	381.152	399.192	8.10175	M+H+NH3	3220.11	2243.66	2727.06	962.832	242.431	721.819	230.609	162.66	20.5828	588.818	184.561	464.139
Benzene and substituted derivatives	1712	5.7449	Luminespib	C26H31N3O5	465.226	466.228	10.3777	M+H	79421.6	94268.8	85868.5	84176	130561	94958.2	114549	114586	97954.1	101841	103276	109547
Benzene and substituted derivatives	1713	5.7462	Dichlorprop-P	C9H8Cl2O3	233.985	232.984	18.5443	M-H	31779.6	54311.8	64501.4	26926.5	21598.4	25338.8	19370.4	20133.8	21716.3	34310.8	40335	21744.4
Benzene and substituted derivatives	1714	5.7606	Mesulfenfos	C10H15O4PS2	294.015	317.003	2.3435	M+Na	9097.96	5863.28	7520.11	7219.45	4584.74	6837.98	5998.31	5044.57	5439.76	5113.69	8121.39	4720.07
Benzene and substituted derivatives	1715	5.7645	Epinephrine Glucuronide	C15H21NO9	359.122	358.116	1.5785	M-H	798.295	1632.26	1418.66	723.506	1772.67	1675.39	3427.96	2101.92	4695.24	2337.89	7084.61	2817.19
Benzene and substituted derivatives	1716	5.7672	Mirtazapine	C17H19N3	265.158	324.179	13.6807	M+CH3COO	15489.2	17855.6	18276.2	15540.3	20244.8	22790.9	34761.6	18310.6	35389.6	12567.7	49899.1	14560.7
Benzene and substituted derivatives	1717	5.7731	4-[2,2-Dichloro-1-(4-Methoxyphenyl)Ethenyl]Phenol	C15H12Cl2O2	294.021	295.021	18.506	M+H	21456	19591.6	19858	20062.9	19695.1	19081.5	18312.1	18985.8	16253.8	17764.4	18890.6	16133.9
Benzene and substituted derivatives	1718	5.7762	Ethyl 4-(Cyclopropanecarbonylamino)Benzoate	C13H15NO3	233.105	256.094	2.0165	M+Na	17404	14566.6	15407.6	18756.2	11766.2	17011.4	15600.1	12632.7	13560.3	13362.5	17752	13590.4
Benzene and substituted derivatives	1719	5.809	Butenafine	C23H27N	317.214	316.212	13.0946	M-H	12398.1	5187.81	13309.3	13952.4	19349.1	18600.1	25053.9	22510.5	42768.7	7637.2	4176.34	6908.09
Benzene and substituted derivatives	1720	5.8538	4-Hydroxyphenylpyruvic Acid	C9H8O4	180.042	163.039	1.70932	M+H-H2O	900735	1.12148e+06	357604	866551	798399	920407	719788	987343	778010	732238	720083	770672
Benzene and substituted derivatives	1721	5.8538	Dimethyl Phthalate	C10H10O4	194.058	195.065	0.351468	M+H	10056	10614.4	5847.46	11919.1	9638.94	10701.8	8200.23	5795.91	8856.46	3658.04	10156.4	11027.2
Benzene and substituted derivatives	1722	5.9104	Estradiol-17-Phenylpropionate	C27H32O3	404.235	439.202	9.53644	M+Cl	3989.28	6587.64	8439.54	5305.61	3696.38	4266.29	1694.19	1585.37	813.795	1431.15	2210.39	1553.48
Benzene and substituted derivatives	1723	5.9196	Pamoic Acid	C23H16O6	388.095	387.097	20.983	M-H	17603.8	15358.1	14118.9	15963.1	15642	15561	16614	16879.6	13555.6	20195.1	15873.6	14943.8
Benzene and substituted derivatives	1724	5.9307	Bufexamac	C12H17NO3	223.121	168.065	7.89125	M+H-C4H8	9489.11	14737.4	13186.9	12248.4	8318.66	11076.2	6013.29	7328.49	6176.33	7825.47	9305.55	3541.88
Benzene and substituted derivatives	1725	5.9356	3-Methylphenylacetic Acid	C9H10O2	150.068	149.061	0.05	M-H	16251.7	6990.82	10167.3	10163.2	8205.98	10733.8	15923.4	18809.1	28182.3	25089.9	35337.9	20278.7
Benzene and substituted derivatives	1726	5.9461	Sinapaldehyde	C11H12O4	208.074	255.077	22.1499	M+HCOO+2H	6834	5826.57	5784.78	5376.45	5746	4214.62	3923.54	5450.27	4929.21	4894.6	6114.24	5513.71
Benzene and substituted derivatives	1727	5.9516	Dexmedetomidine	C13H16N2	200.131	199.134	24.6761	M-H	15819.4	10912	20556.2	13892.6	8636.77	9077.92	11006.9	12059.6	22791.6	26728	8401.04	17899.6
Benzene and substituted derivatives	1728	5.9832	1,5-Dihydroxynaphthalene	C10H8O2	160.052	275.044	1.07375	3M+2Cl	2712.57	2086.01	2511.83	2183.2	1780.67	1866.91	1552.18	2695.2	2197.19	3046.55	2012.81	1129.73
Benzene and substituted derivatives	1729	5.9919	2,6-Naphthalenediol	C10H8O2	160.052	159.045	1.162	M-H	51144.8	29279.3	29547.2	56581	48928.5	45236.2	14971.1	16153.2	13753.2	10381.1	10198	14126.4
Benzene and substituted derivatives	1730	6.031	Ormetoprim	C14H18N4O2	274.143	273.128	12.4398	M-H	389.19	1720.33	625.699	5597.13	3422.26	6240.74	1277.27	2860.23	1574.91	1445.83	2166.13	1828.28
Benzene and substituted derivatives	1731	6.031	Benzoyltropein	C15H19NO2	245.142	244.137	1.44725	M-H	5456.76	4261.43	5306.02	2675.77	747.377	1800.42	21168.4	767.952	13930.7	501.719	4279.65	5991.75
Benzene and substituted derivatives	1732	6.0397	6-Amino-1-Benzyl-5-Methylaminouracil	C12H14N4O2	246.112	361.119	3.3105	M+H+CF3COOH	11814.3	10268.5	12856.7	12258.2	12203	10796.6	11127.5	8936.35	8611.28	9642.87	9381.7	9949.53
Benzene and substituted derivatives	1733	6.0554	4-Heptylphenol	C13H20O	192.151	193.159	1.46175	M+H	2892.3	1918.15	2737.68	1275.73	1715.08	1116.77	9316.61	27593.6	4980.46	21574.3	10231.9	14021.8
Benzene and substituted derivatives	1734	6.071	Imidocarb	C19H20N6O	348.17	393.145	9.85887	M-H+2Na	41625.1	37366.3	37169.8	41049.6	37663.1	39101.1	38160.2	34311.5	30978.7	33555.3	34227.1	34063.9
Benzene and substituted derivatives	1735	6.0783	5-Methoxy-7-[(2S,3R,4S,5S,6R)-3,4,5-Trihydroxy-6-[[(2S,3R,4S,5R)-3,4,5-Trihydroxyoxan-2-Yl]Oxymethyl]Oxan-2-Yl]Oxy-3H-2-Benzofuran-1-One	C20H26O13	474.137	473.131	3.49876	M-H	17574.6	15574	17662.2	19706.4	18068.5	17040.3	17653.7	15750.6	14801.1	18699	16191.1	14972.8
Benzene and substituted derivatives	1736	6.0941	Methyl 2-[(2,4-Dichlorophenoxy)Acetyl]Hydrazinecarboxylate	C10H10Cl2N2O4	292.002	290.99	9.40575	M-H	3616.74	1750.37	3858.81	3910.56	3214.88	2780.04	3884.45	2300.18	2240.62	3991.28	3970.44	2425.68
Benzene and substituted derivatives	1737	6.1096	4'-Chloro-5-Methoxyvalerophenone (E)-O-(2-Aminoethyl)Oxime Fumarate	C18H25ClN2O6	400.14	371.138	4.71233	M-H-CO	823.017	624.772	1135.27	129.24	307.767	158.434	5959.6	14897.5	2396.9	10767.8	5429.03	6744.81
Benzene and substituted derivatives	1738	6.1174	4-(2,6-Dichlorobenzamido)-N-(Piperidin-4-Yl)-1H-Pyrazole-3-Carboxamide	C16H17Cl2N5O2	381.076	362.058	2.67425	M-H-H2O	197.477	388.043	61.4791	119.806	247.113	83.2633	2314.15	7414.31	917.935	6312.32	2326.87	3596.51
Benzene and substituted derivatives	1739	6.1338	Oxibendazole	C12H15N3O3	249.111	250.113	14.8967	M+H	143645	133403	138141	125788	122305	124256	142109	185444	146010	154735	155004	153056
Benzene and substituted derivatives	1740	6.188	N-(4-Bromo-2-Fluorophenyl)-2-(4-Isopropylphenoxy)Acetamide	C17H17BrFNO2	365.043	348.022	13.3295	M-H-CH4	358.488	486.148	416.812	340.312	279.941	524.38	476.651	618.034	510.773	1094.94	1208.42	1285.41
Benzene and substituted derivatives	1741	6.1979	2-Chloro-5-(3,5-Dimethylpiperidinosulphonyl)Benzoic Acid	C14H18ClNO4S	331.065	366.033	1.2335	M+Cl	1951.74	1499.82	1640.74	1067.47	1631.13	1496.06	2231.44	3326.6	3145.5	4146.78	3138.17	3973.4
Benzene and substituted derivatives	1742	6.2275	(2R,3R)-3-Ethoxy-3-(4-Hydroxy-3,5-Dimethoxyphenyl)Propane-1,2-Diol	C13H20O6	272.126	295.115	2.52875	M+Na	4042.14	17365	13744.5	16636.4	35776	14636.7	14800.8	22938.1	18534.9	18216.4	5409.05	21556
Benzene and substituted derivatives	1743	6.245	P-Coumaryl Alcohol 4-O-Glucoside	C15H20O7	312.121	293.098	12.25	M-H2O-H	2332.2	3714.21	2360.96	2542.46	4388.96	3862.43	2516.76	3966.93	4382.32	4049.05	3753.38	3128.46
Benzene and substituted derivatives	1744	6.259	N-Cyclohexyl-N'-(Propyl)Phenyl Urea	C16H24N2O	260.189	283.188	25.3412	M+Na	503.82	1271.36	2400.94	1789.92	2704.37	1050.76	8871.78	37538.8	2659.08	23431.4	12329.1	10760
Benzene and substituted derivatives	1745	6.3058	P-Tolyl Octanoate	C15H22O2	234.162	217.161	5.05	M+H-H2O	2129.1	2208.83	1764.83	2544.38	2970.46	2234.03	2359.73	2202.82	2226.79	2467.07	2264.02	2526.72
Benzene and substituted derivatives	1746	6.3058	Vardenafil	C23H32N6O4S	488.221	557.221	8.37598	M+Na+HCOOH	134131	166531	171017	130384	232161	145911	189155	209641	168979	183700	174470	201156
Benzene and substituted derivatives	1747	6.3058	Dioxybenzone	C14H12O4	244.074	267.06	1.10275	M+Na	6088.34	4773.46	5203.23	5492.92	4833.11	5414.46	4169.23	3934.89	4034.15	3776.41	4533.54	3956.11
Benzene and substituted derivatives	1748	6.3058	(1R,2S)-7-Methyl-1,2-Dihydronaphthalene-1,2-Diol	C11H12O2	176.084	245.078	0.2	M+Na+HCOOH	8877.97	8038.07	8315.62	9268.24	7788.81	9569.37	7808	8520.08	7751.35	7214.76	9685.38	7705.58
Benzene and substituted derivatives	1749	6.3452	2-Phenyl-1,2,4-Triazaspiro[4.5]Dec-3-Ene-3-Thiol	C13H17N3S	247.114	268.08	0.79575	M-2H+Na	2882.86	1731.96	2119.23	3500.61	2087.11	2757.48	2533.32	3323.74	2698.64	3801.18	2775.63	2411.88
Benzene and substituted derivatives	1750	6.3452	2-Mercaptobenzothiazole	C7H5NS2	166.986	201.947	24.1578	M+Cl	14955.9	13955.4	15622.8	15824.2	14517.7	13578.3	7771.29	7414.18	3312.07	8403.28	4801.55	8595.07
Benzene and substituted derivatives	1751	6.3608	5-Amino-2-(P-Toluidino)Benzenesulphonic Acid	C13H14N2O3S	278.072	277.062	6.22458	M-H	10191.2	7728.54	8060.03	8385.06	7023.15	6924.73	5534.49	7864.27	6671.4	7446.04	8057.79	7442.69
Benzene and substituted derivatives	1752	6.3765	Silux	C29H36O8	512.241	533.223	14.3196	M+Na-2H	27721.3	35676.1	39734.2	29270.2	52921.5	33178.3	45537.7	41242.6	42911.9	40430.2	35042.7	41125
Benzene and substituted derivatives	1753	6.4325	Aloin	C21H22O9	418.126	383.109	10.6471	M+H-2H2O	9334.68	35664.8	36656	19554.6	60177.6	29562.4	23122.4	33156.8	35646.5	35126.2	7796.08	33143
Benzene and substituted derivatives	1754	6.4325	(-)-Erythro-Anethole Glycol 2-Glucoside	C16H24O8	344.147	367.137	0.581322	M+Na	339284	1.3148e+06	1.2721e+06	661965	2.22275e+06	1.05285e+06	1.07505e+06	1.1897e+06	1.04876e+06	1.34551e+06	270529	1.26554e+06
Benzene and substituted derivatives	1755	6.4814	2-(4-Hydroxyphenyl)-5,6,7,8-Tetramethoxy-2,3-Dihydro-4H-Chromen-4-One	C19H20O7	360.121	379.115	9.5185	M+F	4576.6	24393	18989.3	12896.6	51960.3	26378.3	21866.1	35234.5	32707.2	35545.7	7432.75	34056.2
Benzene and substituted derivatives	1756	6.4814	2-[4-Chloro-6-(4-Phenylanilino)Pyrimidin-2-Yl]Sulfanyloctanoic Acid	C24H26ClN3O2S	455.143	412.125	3.45912	M-H-COCH2	1694.5	4989.59	5944.53	3583.06	8076.97	5851.84	4631.74	5247.64	4570.76	4796.33	1005.72	3467.94
Benzene and substituted derivatives	1757	6.4863	Latamoxef	C20H20N6O9S	520.101	565.103	11.061	M-H+HCOOH	1041.69	2705.52	2724.4	2389.58	3829.64	3459.06	3163.21	3271.91	3685.25	3349.99	696.5	2869.65
Benzene and substituted derivatives	1758	6.4863	3-(6,7-Dimethoxy-2H-1,3-Benzodioxol-5-Yl)-2-Hydroxypropanal	C12H14O6	254.079	507.144	12.5229	2M-H	11120.2	41408.5	35749	37334.5	58232.6	52467.7	31253.7	37391.8	38790.4	34756.3	10134.3	34336.8
Benzene and substituted derivatives	1759	6.4863	Gladiatoside C2	C29H26O12	566.142	601.104	7.81877	M+Cl	1203.93	5674.85	5967.91	4201.2	9361.47	7300.52	6661.08	8674.14	9266.26	9056.23	2888.61	9353.5
Benzene and substituted derivatives	1760	6.502	2-Chloro-4-Biphenylol	C12H9ClO	204.034	223.028	10.1787	M+F	28993.9	48520.5	31463.8	41493.6	20995.1	44226.6	41173.7	30204.1	60196.8	33626.3	30680	42243.6
Benzene and substituted derivatives	1761	6.502	(1S,4As,12As)-3-Carbamoyl-1-(Dimethylammonio)-4A,6,7-Trihydroxy-11-Methyl-4,5-Dioxo-1,4,4A,5,12,12A-Hexahydrotetracen-2-Olate	C22H22N2O7	426.143	425.142	19.0253	M-H	78753.2	121742	287492	210928	554197	418001	269542	351997	439227	341601	91847	308139
Benzene and substituted derivatives	1762	6.5449	2-Tert-Butyl-4-Hydroxyanisole	C11H16O2	180.115	203.104	0.0745	M+Na	2005.16	1025.23	717.864	2643.85	2741.22	3220.22	2916.63	3346.09	2820.68	4987.6	2104.15	3061.28
Benzene and substituted derivatives	1763	6.5577	Alprenolol	C15H23NO2	249.173	250.178	5.15042	M+H	133690	111938	106149	138572	96798.9	116806	158607	92276.3	195806	96482.7	127508	112180
Benzene and substituted derivatives	1764	6.604	Diospyrol	C22H18O4	346.12	369.11	1.227	M+Na	11301	10681.5	11127.4	11588.8	11481.4	11694.4	7751.8	8532.65	8548.23	8424.5	8224.04	8364.7
Benzene and substituted derivatives	1765	6.604	N,O-Didesmethylvenlafaxine	C15H23NO2	249.173	232.17	0.651541	M+H-H2O	9133.38	10519.1	5702.31	15581.2	22867.5	20461.1	23791	32960.9	32161.1	36774.3	18445.9	25713.5
Benzene and substituted derivatives	1766	6.6272	(R)-2-Amino-N-(2,2,4,4-Tetramethyl-3-Thietanyl)Propanamide	C10H20N2OS	216.13	251.096	3.415	M+Cl	7107.05	7720.13	6022.37	6895.83	8391.69	7132.14	7724.05	5815.27	6333.04	8050.21	5689.39	5210.74
Benzene and substituted derivatives	1767	6.635	Gentian Violet Cation	C25H30N3+	372.244	372.243	1.01537	M+H	44214.6	9548.91	4898.96	12683.5	40557.9	12774.9	19858.7	18197.4	42933.2	80718.7	22490.4	21160.5
Benzene and substituted derivatives	1768	6.6431	Desmethylcitalopram	C19H19FN2O	310.148	929.468	0.35375	3M-H	8164.2	8271.84	10306.1	4854.36	3929.66	4355.74	407.879	836.189	851.774	279.833	662.803	616.063
Benzene and substituted derivatives	1769	6.6586	5-Nitro-2-(3-Phenylpropylamino)Benzoic Acid	C16H16N2O4	300.111	345.113	10.1815	M+HCOO	93010.9	98124.8	101646	102327	107799	102186	69430.2	76586	77183.9	85168.4	67343.9	62339.1
Benzene and substituted derivatives	1770	6.7058	5-Hydroxy-1-(4-Hydroxy-3-Methoxyphenyl)Octan-3-One	C15H22O4	266.152	265.142	6.41326	M-H	8470.29	4973.75	6074.78	16189.3	6920.21	9095.61	14835	40595	18448.5	32919.2	10768.6	29566.9
Benzene and substituted derivatives	1771	6.7122	Maclurin	C13H10O6	262.048	263.057	3.70458	M+H	148050	231250	104000	150059	105529	168112	143912	80220.6	99724.1	92665.4	135738	157184
Benzene and substituted derivatives	1772	6.7122	4-(3-Hydroxy-2-Naphthyl)-2-Oxobut-3-Enoic Acid	C14H10O4	242.058	225.061	15.725	M+H-H2O	144273	231337	93634.9	137089	94317.4	156080	131582	71064.5	91453.1	86046.6	128510	155750
Benzene and substituted derivatives	1773	6.7582	Suloctidil	C20H35NOS	337.244	320.23	24.6894	M+H-H2O	8019.12	6210.37	7627.02	6892.96	6331.89	6611.16	5467.88	5903.21	5544.58	5769.8	6196.44	6424.74
Benzene and substituted derivatives	1774	6.7664	5-(3-Phenylpropyl)-1H-1,2,3,4-Tetrazole	C10H12N4	188.106	143.108	12.009	M-H-CO2	15264.9	18285.6	20558.9	18260.3	16832.4	17340.1	15679.5	19517.9	16949	28112.7	16598.2	12990.7
Benzene and substituted derivatives	1775	6.7677	Dehydrochorismic Acid	C10H8O6	224.032	223.029	9.3057	M-H	671487	694798	677090	1.67627e+06	876558	883103	1.13242e+06	615460	860709	972009	751416	1.75411e+06
Benzene and substituted derivatives	1776	6.7677	N-{4-[Acetyl(Methyl)Amino]Phenyl}-2-Chloroacetamide	C11H13ClN2O2	240.067	261.041	1.1115	M-2H+Na	2930.86	3428.38	2519.95	8347.48	3864.61	4220.51	4982.27	3132.62	3586.1	3270.74	3150.52	6785.94
Benzene and substituted derivatives	1777	6.7677	1-Naphthalenamine, 5-Nitro-	C10H8N2O2	188.059	240.061	6.05625	M+Cl+NH3	74995.5	88829.3	85678.3	208641	102793	109229	149571	78702.9	108546	128731	92094.7	217095
Benzene and substituted derivatives	1778	6.7891	(+)-Penbutolol	C18H29NO2	291.22	292.236	21.1606	M+H	4.98056e+06	4.77909e+06	5.09855e+06	4.79994e+06	4.96418e+06	5.01638e+06	4.25632e+06	4.66118e+06	4.25151e+06	4.20388e+06	4.27337e+06	4.26169e+06
Benzene and substituted derivatives	1779	6.8608	N-Benzyl-N-Ethylpiperidin-4-Amine	C14H22N2	218.178	201.15	1.753	M-H-CH4	13016.9	20923.4	19339.8	42573.5	16631.4	14733.9	32865.5	15867.9	18241.2	23870.3	22426.3	20300.7
Benzene and substituted derivatives	1780	6.8608	Nordihydroguaiaretic Acid	C18H22O4	302.152	337.119	0.47675	M+Cl	4253.01	3730.5	3910.99	3302.52	2447.85	2224.6	479.853	1019.71	693.335	784.311	347.192	241.197
Benzene and substituted derivatives	1781	6.8608	Binapacryl	C15H18N2O6	322.116	338.12	8.716	M-H+NH3	2271.97	1297.72	2343.04	257.816	756.728	841.578	190.26	1776.9	277.162	633.077	1300.1	29.4408
Benzene and substituted derivatives	1782	6.8921	Hymenoside F	C35H38O15	698.221	719.187	9.92398	M-2H+Na	60.3553	659.187	87.4233	63.158	758.666	669.29	1428.37	2650.26	3694.51	3948.19	2986.03	3999.93
Benzene and substituted derivatives	1783	7.0195	Premithramycin A3	C41H52O18	832.315	855.301	1.96416	M+Na	53.8829	1891.97	469.681	394.019	9878.57	4985.7	6227.88	8592.32	7633.13	7263.91	1080.9	8235.91
Benzene and substituted derivatives	1784	7.0327	4-(3-Hydroxybutyl)Phenol	C10H14O2	166.099	225.111	4.66296	M+CH3COO	10875.5	12339	11573	13762.3	14617.3	15107.7	14754.2	16906.9	16058.8	24580.3	13617.5	14986.9
Benzene and substituted derivatives	1785	7.033	Benzoyl L-Arginine Methyl Ester	C14H20N4O3	292.154	327.122	8.8515	M+Cl	2009.11	2254.26	2335.88	2214.07	2217.25	1783.72	2749.6	2302.28	1358.2	3664.52	2952.33	2633.34
Benzene and substituted derivatives	1786	7.0347	Phenethyl Rutinoside	C20H30O10	430.184	453.173	1.33358	M+Na	534338	1.95723e+06	1.49409e+06	1.08137e+06	3.30814e+06	1.37866e+06	1.09536e+06	2.01082e+06	1.34467e+06	1.35981e+06	338296	1.76316e+06
Benzene and substituted derivatives	1787	7.0482	2-(3,4-Dichlorophenyl)-N-Methyl-N-[(1S)-1-Phenyl-2-(1-Pyrrolidinyl)Ethyl]Acetamide	C21H24Cl2N2O	390.127	213.092	3.92225	M-H-C6H8O6	2253.69	2289.75	1899.73	3278.81	3920.72	2929.36	3233.45	5116.12	4525.65	5869.51	3336.13	2453.02
Benzene and substituted derivatives	1788	7.0482	N-(1-Naphthyl)Ethylenediamine	C12H14N2	186.116	221.082	3.25375	M+Cl	6343.22	5422.54	6761.91	6832.67	6065.79	6139.2	8499.48	21183.7	4307.69	9160.35	5596.59	4987.37
Benzene and substituted derivatives	1789	7.0651	Quizalofop	C17H13ClN2O4	344.056	345.063	0.983032	M+H	6406.42	4459.56	5711.86	7550.4	5620.78	7346.65	5831.7	6047.82	7200.39	6464.12	6947.98	5705.81
Benzene and substituted derivatives	1790	7.0951	Brodifacoum	C31H23BrO3	524.082	569.093	0.863033	M-H+HCOOH	1088.98	7460.73	5998.18	4395.39	13424.2	6069.35	9650.81	10300.2	9840.98	16133.2	2900.87	15535.2
Benzene and substituted derivatives	1791	7.0951	Chlorambucil	C14H19Cl2NO2	303.079	605.138	21.469	2M-H	4251.04	21871	22825.3	17382.7	48093.9	32022.4	35103	36162.5	42452.4	46083.1	10847.5	40514.5
Benzene and substituted derivatives	1792	7.0951	6,18-Bis(1-Hydroxy-3-Methylbut-2-Enyl)-11,22-Dimethyl-5,10,17,21-Tetraoxaheptacyclo[11.7.2.02,8.02,12.04,6.014,20.016,18]Docosa-8,14(20)-Diene-3,7,15,19-Tetrone	C30H32O10	552.199	536.174	2.80226	M-H-CH3	1547.76	6285.14	6235.46	5583.37	8829.46	6621.46	4815.9	4820.26	4309.76	3484.2	336.874	3288.39
Benzene and substituted derivatives	1793	7.0961	9-Dihydro-13-Acetylbaccatin Iii	C33H42O12	630.268	653.26	4.73702	M+Na	5726.15	5187.3	6006.83	4462.61	3624.85	3694.21	6707.53	4680.62	3218.22	6992.26	7102.19	6154.24
Benzene and substituted derivatives	1794	7.1429	3-[5,7-Dihydroxy-2-(4-Hydroxy-3-Methoxyphenyl)-4-Oxo-3,4-Dihydro-2H-1-Benzopyran-8-Yl]-5,7-Dihydroxy-2-Phenyl-3,4-Dihydro-2H-1-Benzopyran-4-One	C31H24O10	556.137	557.158	24.4219	M+H	4515.09	25274.2	20464.5	16189.3	45428.8	25850.5	24211	31178.4	28763.5	25398.4	6924.69	23396.9
Benzene and substituted derivatives	1795	7.1429	O-Methyl-4-O-[2-O-Methyl-Α-L-Fucopyranosyl-(1->3)-Α-L-Rhamnopyranosyl-(1->3)-2-O-Methyl-Α-L-Rhamnopyranosyl]-Hydroxybenzoate	C28H42O15	618.252	636.286	1.01754	M+H+NH3	1976.03	7223.73	5460.38	3744.38	14169.4	6643.03	4733.94	7164.63	5205.42	5389.49	3671.97	6612.54
Benzene and substituted derivatives	1796	7.1492	Clocinizine	C26H27ClN2	402.186	188.104	13.1202	M+2H-CO	2217.74	2308.43	2261.53	2823.93	2744.7	2831.12	3218.05	2423.67	2481.4	2562.36	3133.55	2434.19
Benzene and substituted derivatives	1797	7.1572	3-Methoxydiphenylamine	C13H13NO	199.1	198.096	3.21475	M-H	2534.51	2522.77	2844.01	1850.99	1491.39	2328.98	1360.08	842.661	1168.12	682.711	659.551	1151.59
Benzene and substituted derivatives	1798	7.2208	2,2-Dibutyl-3-(4-Methoxyphenyl)-4-Methyl-2H-1-Benzopyran-7-Ol Acetate	C27H34O4	422.246	421.239	6.41739	M-H	1396.1	950.615	631.684	1874.65	2234.42	3247.32	316.653	108.994	541.097	325.486	179.616	271.424
Benzene and substituted derivatives	1799	7.235	1-Hydroxy-5-[[(9S)-9-Hydroxy-8,8-Dimethyl-2-Oxo-9,10-Dihydropyrano[2,3-F]Chromen-10-Yl]Oxy]-3-Methoxy-10-Methylacridin-9-One	C29H25NO8	515.158	514.152	2.0692	M-H	3335.43	28760.7	31336.6	29134.6	101255	49152.4	40666	52247.9	46439.1	43109.5	9807.89	43830
Benzene and substituted derivatives	1800	7.2358	[(1S,2S,4S)-1-Benzyl-2-Hydroxy-4-[[(2S)-2-[3-(2-Isopropyl-4-Thiazolylmethyl)Ureido]-3-Methylbutyryl]Amino]-5-Phenylpentyl]Carbamic Acid 5-Thiazolylmethyl Ester	C36H46N6O5S2	706.297	751.276	11.1705	M+2Na-H	125504	150957	162720	126233	204875	129189	239289	207998	212150	184383	158378	184894
Benzene and substituted derivatives	1801	7.251	4S,5R-Antillatoxin A	C28H45N3O5	503.336	486.343	22.0093	M+H-H2O	982.892	598.156	1069.54	941.608	1327.03	722.883	8362.16	11481.7	10664.9	13868.5	8087.89	11562.8
Benzene and substituted derivatives	1802	7.3441	Egonol Glucoside	C25H28O10	488.168	487.154	10.0799	M-H	12585.9	13288.7	14212.6	12269	12819.3	11683.9	9096.19	9174.64	6882.5	8863.66	7721.11	6751.54
Benzene and substituted derivatives	1803	7.4044	Fenuron Tca	C11H13Cl3N2O3	325.999	174.992	0.43875	M+H+Na	1903.92	1536.4	1158.85	1500.73	1996.72	2294.29	1660.03	1746.97	2157.29	2062.34	2393.62	1421.39
Benzene and substituted derivatives	1804	7.417	Cephalomannine	C45H53NO14	831.347	830.351	12.1524	M-H	1797.84	1183.78	1532.37	1172.31	1409.29	995.911	2831.24	1728.41	2150.41	2550.04	1901.38	1738.73
Benzene and substituted derivatives	1805	7.417	4S,5S-Antillatoxin A	C28H45N3O5	503.336	502.339	20.9261	M-H	463119	406984	420629	459654	473825	337788	3.24896e+06	4.93829e+06	3.91369e+06	6.95726e+06	4.84909e+06	4.00869e+06
Benzene and substituted derivatives	1806	7.4355	Mitoxantrone	C22H28N4O6	444.201	462.233	5.33121	M+NH4	7370.95	57836.5	33454.5	29683.6	99395.1	35145.8	44954	61810.3	61849.6	67764.4	12700.3	61155.8
Benzene and substituted derivatives	1807	7.4643	Aliskiren	C30H53N3O6	551.393	550.378	9.66873	M-H	12465	10718.6	12165.7	11868.8	11711.2	11245.5	10439.5	11032.5	9456.08	14075	9846.86	9567.66
Benzene and substituted derivatives	1808	7.4818	(2R)-2,5,8-Trimethyl-2-(4,8,12-Trimethyltridecyl)Chroman-6-Ol	C28H48O2	416.365	439.356	8.24019	M+Na	250504	225784	234852	242716	240813	218720	253750	207417	191728	207700	231543	200556
Benzene and substituted derivatives	1809	7.4819	(5R)-5-[(2E,6E)-8-(3-Chloro-5-Formyl-4-Methyl-2,6-Dihydroxyphenyl)-6-Methyl-2,6-Octadiene-2-Yl]-2,2-Dimethyltetrahydrofuran-3-One	C23H29ClO5	420.17	455.137	3.21751	M+Cl	3843.13	3055.56	3588.01	3817.53	4141.64	3108.07	4774.68	4396.83	3741.02	5005.8	4897.9	3926.86
Benzene and substituted derivatives	1810	7.5131	Cytochalasin A	C29H35NO5	477.252	476.249	12.1787	M-H	27148.3	37648.8	40177.3	27165.4	44159.1	36559.4	24163.2	35129.6	30489.5	43518.6	36052.3	40261.5
Benzene and substituted derivatives	1811	7.5279	[2,4-Dihydroxy-3-[(E)-3-Methylbut-1-Enyl]Phenyl]-[6-(2,4-Dihydroxyphenyl)-2-(2,6-Dihydroxyphenyl)-4-Methylcyclohex-3-En-1-Yl]Methanone	C31H32O7	516.215	517.228	9.73361	M+H	85791.7	351371	261639	177626	625300	249383	243714	335173	314549	296595	79135.9	328829
Benzene and substituted derivatives	1812	7.5584	(4R)-4-Methyl-6-[1-Methyl-3-(1-Methyl-1H-Pyrazol-4-Yl)-1H-Indazol-5-Yl]-1,3,4,5-Tetrahydro-2H-1,5-Benzodiazepin-2-One	C22H22N6O	386.185	409.175	1.2265	M+Na	12502.4	9906.53	12264.5	15107.5	9162.15	11740.6	9155.59	9416.41	7911.44	8311.32	8577.33	10685.5
Benzene and substituted derivatives	1813	7.5737	5-Methyl-2-[(1R,6R)-3-Methyl-6-(1-Methylethenyl)-2-Cyclohexen-1-Yl]-1,3-Benzenediol	C17H22O2	258.162	259.167	3.13873	M+H	57154.8	53910.9	48207.5	87832.9	62988	63039.6	74889.7	112011	113405	84504	74304.2	79061.1
Benzene and substituted derivatives	1814	7.5737	1-(Isopropylamino)-3-(1-Naphthyloxy)-2-Propanol	C16H21NO2	259.157	260.171	11.2237	M+H	8274.84	8000.89	6566.49	13155.5	9205.75	9220.29	12056.9	17187.8	16865.1	12537	10737.1	12073.3
Benzene and substituted derivatives	1815	7.604	Scorodioside	C32H40O16	680.232	761.222	0.934241	M+Cl+HCOOH	1618.81	7133.8	5457.83	3741.17	9184.05	4764.24	4003.04	3143.75	2301.29	4761.23	490.19	2546.13
Benzene and substituted derivatives	1816	7.6045	Phosphine-Biotin	C41H53N4O8PS	792.332	815.331	11.3916	M+Na	146986	163365	162045	136128	227754	144908	265541	272265	252367	272454	255161	288442
Benzene and substituted derivatives	1817	7.6057	Diphacinone	C23H16O3	340.11	679.219	4.79511	2M-H	5864.86	24899	18664.9	14602.2	36161.4	17628	18201.9	16331.4	13094.1	19325.1	2908.58	13004.9
Benzene and substituted derivatives	1818	7.6057	8-Demethyl-8-(2,3-O-Dimethyl-Α-L-Rhamnosyl)Tetracenomycin C	C30H32O15	632.174	615.137	12.8457	M-H-CH4	1115.31	10388.3	8475.63	3762.11	21512.4	7214.43	9662.13	18494.2	15256.5	26159.6	5208.73	21808
Benzene and substituted derivatives	1819	7.6057	2-(3-Hydroxyphenyl)-4-[3,5,7-Trihydroxy-2-(4-Hydroxy-3-Methoxyphenyl)-3,4-Dihydro-2H-1-Benzopyran-8-Yl]-6-[3,4,5-Trihydroxy-6-(Hydroxymethyl)Oxan-2-Yl]-3,4-Dihydro-2H-1-Benzopyran-3,5,7-Triol	C37H38O16	738.216	773.178	1.37439	M+Cl	197.609	2356.73	2358.02	2006.26	4205.84	2210.16	2998.85	1842.06	1913.41	3236.51	660.591	1906.04
Benzene and substituted derivatives	1820	7.6969	Celastrol	C29H38O4	450.277	473.265	4.46372	M+Na	17433.2	12079.7	13431.5	14886.9	14295.1	19319.6	16458	14899.6	16499.9	15909.4	19628.6	18072.5
Benzene and substituted derivatives	1821	7.6969	Mono(2-Ethyl-5-Oxohexyl)Phthalate	C16H20O5	292.131	277.107	0.18475	M+H-CH4	2825.62	1101.09	1950.83	3880.58	1325.45	981.761	1895.56	978.267	1547.41	643.396	1810.1	1991.6
Benzene and substituted derivatives	1822	7.7123	Venlafaxine	C17H27NO2	277.204	414.2	7.052	M+Na+CF3COOH	5762.03	2690.35	4237.98	5493.38	4434.51	4851.64	4195.85	2533.96	2569.81	2296.47	2908.39	4055.51
Benzene and substituted derivatives	1823	7.7123	N,N-Dimethylaniline	C8H11N	121.089	281.139	8.96162	2M+K	66708.6	43571.2	51572.4	72606.7	55981	67120.4	47748.7	41836.9	43522.7	39945.5	45632.1	58470.2
Benzene and substituted derivatives	1824	7.8035	Mexiletine	C11H17NO	179.131	180.138	0.781313	M+H	40453	37785.8	28213.1	59117.2	50428.8	55492.9	66621.3	95836.4	85124.5	73481.2	62822.8	66360
Benzene and substituted derivatives	1825	7.8246	2,4,6-Trihydroxy-5-[1-(4-Hydroxy-1,1,4,7-Tetramethyl-1A,2,3,4A,5,6,7A,7B-Octahydrocyclopropa[H]Azulen-7-Yl)-3-Methylbutyl]Benzene-1,3-Dicarbaldehyde	C28H40O6	472.283	453.269	13.5998	M-H2O-H	10701	14948.3	12436.7	15350	12240.8	12336.5	5679.47	5404.63	2955.62	6343.72	7117.42	1566.55
Benzene and substituted derivatives	1826	7.8246	Diaminomethylidene-[4-[[5-[(E)-3-[4-(Diaminomethylideneazaniumyl)Butylamino]-3-Oxoprop-1-Enyl]-2-(4-Hydroxyphenyl)-2,3-Dihydro-1-Benzofuran-3-Carbonyl]Amino]Butyl]Azanium	C28H40N8O4+2	552.317	551.315	0.456079	M-H	8205.95	4676.26	6891.12	9300.73	8047.39	10039.6	13140.8	10852.6	10281.9	13813.4	8889.03	10499.7
Benzene and substituted derivatives	1827	7.8953	Mauritine A	C32H41N5O5	575.311	574.312	14.4993	M-H	190.868	3155.33	24.2979	193.259	578.126	159.618	43761.5	50015.6	46798.8	81529	43080.4	43819.6
Benzene and substituted derivatives	1828	7.9421	Clovin	C33H40O20	756.211	741.188	10.1902	M+H-CH4	250.765	752.937	1562.76	850.68	4060.39	2112.43	3603.25	2613.34	2191.07	2917.16	1533.81	2949.5
Benzene and substituted derivatives	1829	7.9497	Bumetanide	C17H20N2O5S	364.109	729.231	5.1323	2M+H	44265.5	150926	180546	90159.1	187108	117131	102762	121604	179427	100331	30741.8	98360
Benzene and substituted derivatives	1830	7.9725	3,5-Di-Tert-Butyl-4-Hydroxybenzyl Alcohol	C15H24O2	236.178	219.174	0.708898	M+H-H2O	46050.9	43387.9	42598.7	43168.2	42070.8	42472.2	40434.8	40673.8	44025.4	39543.8	39015	40646.3
Benzene and substituted derivatives	1831	8.003	Fenofibrate	C20H21ClO4	360.113	361.126	16.5415	M+H	2372.38	19117.2	11286.2	8363.43	45563.4	14411.4	20359.8	39396.6	32059.3	29997.2	798.815	36327.4
Benzene and substituted derivatives	1832	8.0239	Elloramycin	C32H36O15	660.205	659.208	12.4103	M-H	6808.32	36790.2	29776.4	20171.7	72209.2	32625.6	35055.9	49945.3	40128.4	63453.6	7774.07	36926
Benzene and substituted derivatives	1833	8.0545	4-Phenethylphenol	C14H14O	198.105	197.098	0.413397	M-H	183943	176995	163945	279290	320989	236509	325575	485514	402307	714578	245446	239115
Benzene and substituted derivatives	1834	8.0698	Jubanine B	C43H47N5O6	729.353	728.336	16.9887	M-H	2425.01	2864.98	3872.62	2184.49	3174.37	3285.5	683.764	941.589	782.936	688.551	528.966	546.799
Benzene and substituted derivatives	1835	8.1396	Gnididin	C37H44O10	648.293	666.333	8.56426	M+H+NH3	764.149	1113.97	719.202	102.767	1268.55	406.78	7724.81	6739.02	6928.54	6385.81	8775.29	7664.27
Benzene and substituted derivatives	1836	8.1418	N'-(5-Chloro-2-Hydroxyphenyl)-N-Octylpropanediamide	C17H25ClN2O3	340.155	323.147	11.2947	M+H-H2O	430.343	22451.6	11544.8	6826.51	55428.7	13145.9	29147.6	55772.4	46558.2	44257.8	4898.15	54094.7
Benzene and substituted derivatives	1837	8.1502	Valethamate	C19H32NO2+	306.243	341.211	9.239	M+Cl	2286.17	2186.88	1685.35	1987.06	2374.23	2433.17	567.75	971.912	738.481	806.199	217.458	414.833
Benzene and substituted derivatives	1838	8.1573	Hexylresorcinol	C12H18O2	194.131	195.138	2.05007	M+H	3488.4	3514.85	2971.6	6300.11	4255.81	6859.05	7572.4	10963.9	4206.48	12250.8	4458.35	4782.23
Benzene and substituted derivatives	1839	8.1728	2'-Hydroxy-4,4',6'-Trimethoxychalcone	C18H18O5	314.115	315.121	4.58881	M+H	15621.1	15296.6	14322.6	15819.5	15593.6	15896.2	14807.8	13461.1	14152.5	15114.3	14574.6	14967.4
Benzene and substituted derivatives	1840	8.2116	2,1,3-Benzothiadiazole-4-Carbaldehyde	C7H4N2OS	164.004	104.992	3.91625	M+2Na	13597.2	10626.8	9624.88	14726.6	6985.57	14226.1	8898.61	10110.9	10033.8	10376.7	8504.62	9082.17
Benzene and substituted derivatives	1841	8.2506	N-Des-(4,4-Difluorocyclohexanecarboxy)-N-Carbobenzyloxy-3-Tert-Butyldimethylsilyloxymethyl Maraviroc	C36H53N5O3Si	631.392	734.342	2.80001	M+Cl+NaCOOH	1603.67	2116.06	1527.42	1272.5	2331.55	2779.34	1261.74	1959.63	2113.15	3037.54	3574.5	3189.36
Benzene and substituted derivatives	1842	8.2965	(-)-Erythro-Anethole Glycol 1-Glucoside	C16H24O8	344.147	706.329	1.78229	2M+NH4	615605	2.75685e+06	2.20582e+06	1.45134e+06	5.21251e+06	2.25144e+06	2.56097e+06	3.40286e+06	2.97582e+06	3.03588e+06	899168	3.30587e+06
Benzene and substituted derivatives	1843	8.3875	3,3'-Diamino-4,4'-Dihydroxydiphenyl Sulfone	C12H12N2O4S	280.052	281.051	18.3591	M+H	145155	361789	81601.1	186206	89440.7	242181	156563	56658.2	62069	75529.1	151434	254646
Benzene and substituted derivatives	1844	8.3875	2-(4-Fluorophenyl)Acetohydrazide	C8H9FN2O	168.07	224.064	2.772	M+K+NH3	24666.3	65288.3	12743.7	40369.1	16153.8	49859.9	32551.3	11290.3	10799.2	11572	28387.5	56086
Benzene and substituted derivatives	1845	8.3915	3-[(O-Β-D-Glucopyranosyl-(1->2)-O-Β-D-Galactopyranosyl-(1->2)-Β-D-Glucopyranosyl)Oxy]-2-(3,4-Dihydroxyphenyl)-5,7-Dihydroxy-4H-1-Benzopyran-4-One	C33H40O22	788.201	787.211	14.1162	M-H	795.801	20292.9	7651.76	83.8206	29278.5	10143.9	17940	25958.9	21720.4	42663.9	6771.68	32573.9
Benzene and substituted derivatives	1846	8.4259	Metabolite M6	C30H42N4O4	522.321	521.313	2.3131	M-H	49023.1	48679.9	53103.9	53285.3	43322.5	42758.6	71808.8	34259.7	34516.4	56574.3	41513	40366.3
Benzene and substituted derivatives	1847	8.4365	Mono(2-Ethyl-5-Hydroxyhexyl) Phthalate	C16H22O5	294.147	293.139	1.80975	M-H	2795.01	2511.05	2277.5	2478.62	1144.61	3025.25	2947.3	2695.78	2810.53	3633.52	2045.82	2827.47
Benzene and substituted derivatives	1848	8.4489	4-(Acetylamino)-N-(2,6-Dimethylphenyl)Benzamide	C17H18N2O2	282.137	283.144	2.19565	M+H	11926.2	11704.4	12589.7	11965	11354.8	12832.7	5477.45	8357.33	6969.3	6639.39	6483.99	6527.54
Benzene and substituted derivatives	1849	8.4642	Dioctyl Phthalate	C24H38O4	390.277	413.267	1.24861	M+Na	302952	31239.4	164518	371950	191648	161953	194504	172071	178144	117521	278061	155843
Benzene and substituted derivatives	1850	8.544	Alangicine	C28H36N2O5	480.262	481.27	3.40827	M+H	4706.77	3675.48	4890.07	4256.98	3406	3289.96	2602.66	2331.12	363.622	1366.93	1317.86	2635.06
Benzene and substituted derivatives	1851	8.5747	(2-(1-Butoxyethoxy)Ethyl)Benzene	C14H22O2	222.162	245.151	0.05	M+Na	3317.79	1652.99	4195.86	4027.14	4067.96	3882.12	4163.2	5363.31	5636.56	5667.55	4268.65	2512.25
Benzene and substituted derivatives	1852	8.5901	[(2R)-2-[[[(2S)-2-Benzamido-3-Phenylpropanoyl]Amino]Methyl]-3-Phenylpropyl] Acetate	C28H30N2O4	458.221	476.249	12.1288	M+H+NH3	42.2396	1523.4	132.378	275.346	4805.03	779.135	28337.3	35686.2	32639.1	33801.3	11644.2	37596.1
Benzene and substituted derivatives	1853	8.6208	Tamsulosin	C20H28N2O5S	408.172	409.183	8.02762	M+H	625.009	15536.8	5896.38	3871.07	33090.1	5619.59	34225.6	71112.9	59134.3	48547.8	5750.17	65899.6
Benzene and substituted derivatives	1854	8.6208	Premithramycin A3'	C40H50O18	818.3	819.303	4.29878	M+H	365233	1.36624e+06	1.13701e+06	754707	2.14768e+06	919974	1.17549e+06	1.61462e+06	1.30191e+06	1.30291e+06	396113	1.3516e+06
Benzene and substituted derivatives	1855	8.6368	Bix 01294 Trihydrochloride	C28H41Cl3N6O2	600.233	525.282	11.2419	M+Cl	90072.8	72830.6	77770.2	67951.7	59028.7	63592.7	41421.2	41627.4	28070.2	46911	69857.3	32038.6
Benzene and substituted derivatives	1856	8.6971	Dihexyl Phthalate	C20H30O4	334.214	335.22	6.024	M+H	9140.2	7803.89	8889.82	8972.35	5992.49	8820.65	1620.76	9281.42	4194.84	4401.94	6013.67	7755.41
Benzene and substituted derivatives	1857	8.712	5-{4-[(E)-2-{3-[3-(3,5-Dihydroxyphenyl)-6-Hydroxy-2-Phenyl-2,3-Dihydro-1-Benzofuran-4-Yl]-7-Hydroxy-2-Phenyl-2,3-Dihydro-1-Benzofuran-5-Yl}Ethenyl]-6-Hydroxy-2-Phenyl-2,3-Dihydro-1-Benzofuran-3-Yl}Benzene-1,3-Diol	C56H42O10	874.278	873.247	24.6863	M-H	577.369	6052.09	5419.13	2362.02	9439.49	3186.52	10145.2	19129.8	16896.1	27313	6935.44	41682.8
Benzene and substituted derivatives	1858	8.7278	Matairesinol	C20H22O6	358.142	359.147	3.98921	M+H	28871.8	25301.4	28502.1	27702.9	25819.2	29231.9	25078.1	21998.9	26944	25574	25992.8	25751
Benzene and substituted derivatives	1859	8.7431	R-4-Benzyl-3-((R)-3-Hydroxy-2,2-Dimethyloctanoyl)-5,5-Dimethyloxazolidin-2-One	C22H33NO4	375.241	398.226	9.70064	M+Na	79458.3	72259.9	75131.6	77872.5	72221.2	79598.1	71151.5	63014	73275.2	71266.5	74712.4	69450.9
Benzene and substituted derivatives	1860	8.7431	Decylubiquinone	C19H30O4	322.214	323.22	3.524	M+H	1482.32	1222.45	692.561	3830.74	1140.61	1206.97	4635.68	1497.17	4830.26	5034.62	1668.47	6447.6
Benzene and substituted derivatives	1861	8.7579	Ncgc00347652-02_C35H53N5O7_12-Benzyl-3-Isobutyl-6,9-Diisopropyl-5,8-Dimethyldodecahydro-1H,3H-Pyrrolo[1,2-Q][1,4,7,10,13,17]Oxapentaazacyclononadecine-1,4,7,10,13,17(14H)-Hexone	C35H53N5O7	655.394	654.382	6.86507	M-H	23376	25787.5	21780.7	21073.4	24794.6	26774.6	7348.16	10206	6422.03	13262.6	6318.29	8080.19
Benzene and substituted derivatives	1862	8.7584	Montelukast Sulfoxide	C35H36ClNO4S	601.205	643.228	18.3529	M+CH3CN+H	4732.62	4282.06	6467.08	4289.09	6579.83	1737.38	14797.7	13738.8	11096.7	10794.6	11701.9	12211.3
Benzene and substituted derivatives	1863	8.8044	Mibefradil	C29H38FN3O3	495.29	496.303	15.9414	M+H	4382.18	3376.74	4367.43	3591.14	3878.31	2775.73	62057.8	70295.2	57255.8	82431.9	86195.1	64393.8
Benzene and substituted derivatives	1864	8.8755	2,7-Dideacetoxytaxinine J	C35H44O8	592.304	631.268	0.643926	M+K	6392.76	7152.47	4350.9	3823.85	1684.81	2956.17	1067.85	774.539	165.052	51.1545	967.133	482.02
Benzene and substituted derivatives	1865	8.8811	Seroquel	C46H54N6O8S2	882.345	883.358	8.5518	M+H	248146	1.12825e+06	997430	649941	2.09709e+06	841961	1.51892e+06	2.13322e+06	1.91538e+06	2.02334e+06	723975	2.26836e+06
Benzene and substituted derivatives	1866	8.8964	Beauvericin	C45H57N3O9	783.409	806.38	23.9001	M+Na	13894.3	80532.8	63985.3	46988.4	183757	55660.7	141807	154176	137674	135108	34788.5	149171
Benzene and substituted derivatives	1867	8.8964	Emetan, 6',7',10,11-Tetramethoxy-	C29H40N2O4	480.299	481.312	10.802	M+H	25121.2	27505.6	25125.7	26948	26616.1	21760.4	63305	87715.3	56701.8	96707.8	113692	68856.2
Benzene and substituted derivatives	1868	8.9652	Fulvestrant	C32H47F5O3S	606.317	629.301	4.64152	M+Na	3102.51	3135.57	4748.57	4001.81	4524.17	1782.23	14454.9	14633	12301.1	12325.1	11758.5	10546.9
Benzene and substituted derivatives	1869	9.0284	Ciglitazone	C18H23NO3S	333.14	351.178	13.1359	M+NH4	2528	2232.31	2037.5	3724.2	2114.47	2547.4	2926.32	5513.34	4208.03	2383.53	3976.89	3862.95
Benzene and substituted derivatives	1870	9.0494	Cyclandelate	C17H24O3	276.173	185.115	1.36175	2M+3H	631673	476270	412718	399916	547667	857522	962776	366871	910088	891978	646907	570287
Benzene and substituted derivatives	1871	9.0619	Ketoprofen Glucuronide	C22H22O9	430.126	469.081	7.8638	M+K	768.245	588.307	969.585	661.935	745.454	771.971	586.634	632.072	742.776	545.974	859.071	759.833
Benzene and substituted derivatives	1872	9.0954	2,4,6-Tri-Tert-Butylphenol	C18H30O	262.23	263.237	3.33575	M+H	5545.71	4429.55	2972.24	2891.47	2059.34	4215.45	1387.26	3041.79	448.527	1636	3778.76	1642.28
Benzene and substituted derivatives	1873	9.126	Etoposide	C29H32O13	588.184	589.187	11.4474	M+H	2541.07	12339.6	12326.5	7298.29	19224.3	6986.74	15760.1	16199.3	18018.8	15016	6590.98	15696.1
Benzene and substituted derivatives	1874	9.126	Fidaxomicin Metabolite Op-1118	C48H68Cl2O17	986.383	969.395	13.8614	M+H-H2O	166213	820731	744780	470862	1.59303e+06	590903	1.32742e+06	1.77514e+06	1.48932e+06	1.69666e+06	540007	1.84594e+06
Benzene and substituted derivatives	1875	9.3244	Pyridaben	C19H25ClN2OS	364.138	365.136	21.0017	M+H	316771	287497	312297	334075	314307	334407	298208	269983	296335	290713	321063	300629
Benzene and substituted derivatives	1876	9.3397	(2S,3R,4S,5S,6R)-2-[4-[1,3-Dihydroxy-2-[4-[(E)-3-Hydroxyprop-1-Enyl]-2,6-Dimethoxyphenoxy]Propyl]-2-Methoxyphenoxy]-6-(Hydroxymethyl)Oxane-3,4,5-Triol	C27H36O13	568.216	551.206	2.80088	M+H-H2O	530.206	5821.11	9644.78	2847.99	16487.2	2777.19	14695.4	15289	16758.9	13365.1	4294.12	15011.6
Benzene and substituted derivatives	1877	9.3397	Zafirlukast Metabolite M5	C31H33N3O7S	591.204	592.207	4.9413	M+H	337.727	2262	2088.83	302.812	5181.81	430.419	4033.57	4381.99	3997.92	5925.96	1320.06	4991.36
Benzene and substituted derivatives	1878	9.3857	Myricanol 5-Β-Sophoroside	C33H46O15	682.284	700.317	0.482057	M+H+NH3	112.721	458.581	244.203	190.464	2144.18	112.667	4374.16	9526.78	7743.63	7760.78	361.786	8364.95
Benzene and substituted derivatives	1879	9.4623	1-Naphthaleneacetamide	C12H11NO	185.084	371.179	8.00722	2M+H	4395.14	5142.4	2940.32	3957.87	3204.63	2644.34	15358.3	20358.8	1172.99	25115.9	25500.7	22042.5
Benzene and substituted derivatives	1880	9.4776	Dihydroxyacidissiminol	C25H33NO5	427.236	410.226	14.7627	M+H-H2O	9805.52	10150	10787.2	10649.7	11621	10706.7	9093.57	7335.41	10097.4	8325.43	8930.66	8269.6
Benzene and substituted derivatives	1881	9.5543	Flavidulol C	C34H42O4	514.308	515.319	5.20546	M+H	18189.6	13461.6	17113.8	11950.6	12431.6	9267.03	8944.23	6469.62	5400.78	7923.86	11927.6	6308.51
Benzene and substituted derivatives	1882	9.5602	Nicarbazin	C19H18N6O6	426.129	425.123	2.85734	M-H	199.657	114.706	82.7631	280.529	180.712	131.957	1246.32	1361.19	45.8711	2357.67	2003.11	1644.97
Benzene and substituted derivatives	1883	9.5679	Trifenmorph	C23H23NO	329.178	328.173	7.31095	M-H	26960.2	40027.9	24577.2	41112.3	29140.9	22244.4	85814.4	80850.1	10977.9	132396	89979.8	69424.4
Benzene and substituted derivatives	1884	9.5679	3-Methyl-5-[5-[4-(4-Methyl-4,5-Dihydrooxazol-2-Yl)Phenoxy]Pentyl]Isoxazole	C19H24N2O3	328.179	241.181	3.26825	M-H-C3H2O3	234.033	280.487	144.761	173.489	165.235	262.741	699.058	2046.7	104.035	1793.62	2451.64	1611.25
Benzene and substituted derivatives	1885	9.5849	(R)-Benzyl 2-Hydroxy-2-Phenylacetate	C15H14O3	242.094	507.178	2.50272	2M+Na	198.077	14019.7	13093.2	33545.1	18271.5	34730.5	30416.4	72416.5	148.511	2383.19	4705.68	117673
Benzene and substituted derivatives	1886	9.6307	Cafenstrole	C16H22N4O3S	350.141	389.113	11.8465	M+K	4586.92	24573.3	876.944	13016.6	1901.89	18821.4	6678.76	4139.35	276.25	614.735	8789.77	23212.7
Benzene and substituted derivatives	1887	9.6307	(S)-Remoxipride	C16H23BrN2O3	370.089	371.101	9.5148	M+H	46233.8	223651	19753.3	85213	29752.8	106010	74972.4	449549	17335.5	20255.9	112152	129014
Benzene and substituted derivatives	1888	9.6457	Dibutyl Phthalate	C16H22O4	278.152	279.159	1.79349	M+H	1.55198e+06	1.50524e+06	1.53754e+06	1.60082e+06	1.5642e+06	1.64093e+06	1.51618e+06	1.49069e+06	1.71795e+06	1.42829e+06	1.52369e+06	1.40505e+06
Benzene and substituted derivatives	1889	9.6457	2-(((2-Ethylhexyl)Oxy)Carbonyl)Benzoic Acid	C16H22O4	278.152	579.293	2.812	2M+Na	148995	141714	173333	161780	160612	172027	169311	141247	153422	143372	150072	139449
Benzene and substituted derivatives	1890	9.6457	2,3',4,5'-Tetramethoxystilbene	C18H20O4	300.136	301.142	2.68376	M+H	1.01725e+07	9.42748e+06	1.02396e+07	1.01203e+07	9.75509e+06	9.75385e+06	9.41044e+06	9.18009e+06	1.00169e+07	9.29953e+06	9.27299e+06	8.80885e+06
Benzene and substituted derivatives	1891	9.6457	3-Hydroxybenzoic Acid	C7H6O3	138.032	121.028	1.475	M+H-H2O	41357.6	39704	40245.3	40734.6	39561.5	42303.9	43177.4	41121.7	43499.7	39564.3	38796.4	35953.7
Benzene and substituted derivatives	1892	9.7357	2,4-Di-Tert-Butylphenol	C14H22O	206.167	205.16	0.904921	M-H	51817.7	46070	37184.5	47900.2	67221.6	46802.8	55887.5	61861.9	52187	82313.7	48032.3	46132.6
Benzene and substituted derivatives	1893	9.8574	2-(4-Tert-Butylphenoxy)Cyclohexan-1-Ol	C16H24O2	248.178	249.185	0.92475	M+H	154152	486306	547051	693632	603219	787958	168290	564538	493564	587010	484547	446227
Benzene and substituted derivatives	1894	9.8726	Nonoxynol-9	C33H60O10	616.419	634.454	6.35986	M+NH4	63233.9	156477	27252.1	143174	14022.2	104156	76306.2	63283.8	20208.6	60669.7	83455.9	148387
Benzene and substituted derivatives	1895	10.102	2-Hydroxy-6-Pentadecylbenzoic Acid	C22H36O3	348.266	349.283	22.1756	M+H	84626.4	63702.9	87739.7	106855	126600	100694	84622.9	47642.7	66280.4	51094.3	74264.1	70291.7
Benzene and substituted derivatives	1896	10.2299	Phenylmercuric Acetate	C8H8HgO2	338.023	374.983	0.458	M-2H+K	3841.49	4112.1	3285.67	6009.58	3622.14	4357.18	4168.58	6844.38	5568.68	7282.23	3747.51	3640.08
Benzene and substituted derivatives	1897	10.2366	Disulfide, Bis(4-Methyl-2-Nitrophenyl)	C14H12N2O4S2	336.024	370.989	5.37925	M+Cl	5553.39	3937.64	4392.52	6873.4	4135.76	4302.57	6407.96	8090.72	6914.25	8919.15	5779.1	4170.15
Benzene and substituted derivatives	1898	10.3256	2-Methoxy-4-Vinylphenol	C9H10O2	150.068	301.142	4.65	2M+H	942965	901164	944240	936572	961994	905096	835927	818630	890562	844106	798530	794726
Benzene and substituted derivatives	1899	10.4893	Bepridil	C24H34N2O	366.267	365.267	17.7633	M-H	1.43199e+06	1.172e+06	2.08158e+06	1.9482e+06	1.01598e+06	1.47923e+06	1.80708e+06	714846	1.45285e+06	2.6092e+06	1.72839e+06	1.82622e+06
Benzene and substituted derivatives	1900	10.5805	Nbd-Ceramide	C30H49N5O6	575.368	574.346	23.6114	M-H	15713.5	18235.7	15122.5	17901.2	17892.5	17061.5	19561.1	22499.9	19787.2	30765.9	25194.5	21730.5
Benzene and substituted derivatives	1901	10.5805	Bila 2185Bs	C35H46N4O4S	618.324	634.337	6.50658	M-H+NH3	10297.8	7631.33	8947.3	13196.8	9730.78	12309.5	10215.1	9813.14	10179.2	13832.6	9288.44	8785.31
Benzene and substituted derivatives	1902	10.5922	Etalocib	C33H33FO6	544.226	527.236	23.851	M+H-H2O	15757.3	26491.2	29471.4	19277	14360.5	16139.4	2197.55	1304.56	739.527	1735.08	9568.27	1750.42
Benzene and substituted derivatives	1903	10.6432	Bis(2-Hydroxy-1-Naphthyl) Disulfide	C20H14O2S2	350.043	385.005	3.803	M+Cl	275.97	122.577	123.437	560.891	1844.7	760.584	951.259	2167.21	2373.46	1273.02	559.944	1803.62
Benzene and substituted derivatives	1904	10.6433	Gancaonin U	C24H28O4	380.199	379.19	5.42591	M-H	337084	340824	326024	334885	325920	308648	328884	329316	119.314	240.333	312325	541102
Benzene and substituted derivatives	1905	10.6994	Pubescenol	C28H42O6	474.298	475.302	2.40208	M+H	5422.31	9384.65	7979.26	5060.85	7241.04	4402.37	390.732	493.006	1048.06	863.421	964.098	662.704
Benzene and substituted derivatives	1906	10.779	2-Dodecylbenzenesulfonic Acid	C18H30O3S	326.192	325.183	3.08086	M-H	340714	258199	479823	827127	537931	234859	746057	247112	258785	268605	292901	247106
Benzene and substituted derivatives	1907	10.7942	2,6-Dicyclohexylphenol	C18H26O	258.198	293.178	21.5862	M+Cl	48073.6	43641.8	57375.6	36983.3	52452.2	29052.9	54731.7	31671	53309.1	30151.7	42414.6	31825.8
Benzene and substituted derivatives	1908	10.8095	Ethyl Dodecanoate	C14H28O2	228.209	227.202	0.1745	M-H	28720.5	44382.5	38635.3	38429.1	49242.4	67285.1	32399.8	68276.8	47522.2	69744.5	64048.6	69076.3
Benzene and substituted derivatives	1909	10.8365	5-Nonadecyl-1,3-Benzenediol	C25H44O2	376.334	377.326	37.827	M+H	34354.4	35605.5	39929.7	36298.5	43291.9	38821.4	33522.4	36494.3	38657.5	34248.9	34234.1	35237.8
Benzene and substituted derivatives	1910	10.8365	P,P-Dioctyldiphenylamine	C28H43N	393.34	394.353	15.4951	M+H	47937.1	47724.8	52626.7	46853.6	55206.9	51412.1	43643.5	47182.1	49588	47377.8	47304.4	47259.6
Benzene and substituted derivatives	1911	10.8819	Cannabidiolic Acid	C22H30O4	358.214	381.199	9.80636	M+Na	1691.9	4580.86	3874.09	4323.46	3098.18	3812.23	637.899	2820.95	30.5633	726.617	1865.05	1997.75
Benzene and substituted derivatives	1912	11.111	Isopropamide	C23H33N2O+	353.259	353.267	18.1533	M+H	141970	134029	135765	124147	136016	128873	118847	94951.7	88133.8	75851.5	68534.1	62631.4
Benzene and substituted derivatives	1913	11.1186	2-Methyl-6-Solanyl-1,4-Benzoquinol	C52H80O2	736.616	737.612	18.1629	M+H	269751	355404	304520	377348	26.6911	373118	135105	218183	1.1125e+06	711245	210611	720563
Benzene and substituted derivatives	1914	11.1882	Telon Yellow 4R	C19H16N4O6S	428.079	207.032	6.87952	M+2H-CH4	4383.47	549.172	871.072	713.313	946.28	315.319	1227.52	450.657	390.265	314.991	1307.58	120.55
Benzene and substituted derivatives	1915	11.1898	3,8-Dihydroxy-1-Methylanthraquinone-2-Carboxylic Acid	C16H10O6	298.048	281.051	17.6906	M+H-H2O	44755.8	8060.05	13943.7	8880.22	3220.8	7356.77	5898.35	7939.28	9127.34	10958.9	15787	5109.97
Benzene and substituted derivatives	1916	11.2019	Voriconazole	C16H14F3N5O	349.115	372.102	4.44465	M+Na	42279.5	6418.25	20864.9	3933.79	18518.9	1122.69	13768.8	4688.96	9140.12	1685.93	36585.9	1546.93
[truncated: 3,965 more rows]
